# Supplementary material for: Building a green Belt and Road: A systematic review and comparative assessment of the Chinese and English-language literature
Source: PLoS One. 2020 Sep 15;15(9):e0239009. doi: 10.1371/journal.pone.0239009 (PMC7492099; doi:10.1371/journal.pone.0239009)
Supplement: S1 Dataset — (XLSX) [file pone.0239009.s003.xlsx]

## Sheet: CN
Group	Lang	SN	Title	Author	Authors.ID	First.author.institution	First.author.dept	First.author.province	First.author.city	lat	lon	Year	Publication	References	EL.refs	CL.refs	Other.lang.refs	Cited	Length	Funding.level	Funding.source	Routes	Keywords	Scale	Route.coverage	TvE	Type	Disciplines	Category	Collaborations
2	CN	1	“一带一路”倡议下构建绿色金融体系研究	叶宗奇;		国防大学	政治学院	江苏	南京	32.0603	118.797	2018	商业经济	4	0	4	0	0				General	“一带一路”倡议；绿色金融；体系构建	International	All	Theoretical	Framework	Finance	Finance	China
2	CN	2	“一带一路”视域下的政府环境会计研究	马海萍; 李毛措;		青海大学	财经学院	青海	西宁	36.6171	101.778	2018	经济问题	7	0	7	0	0		National	国家社会科学基金项目	General	“一带一路”; 会计变革; 社会责任会计; 政府环境会计	National	All	Theoretical	Framework	Accounting	Capacity	China
3	CN	3	丝绸之路经济带沿线省份生态效率测定及影响因素——基于FDI与产业结构优化视角	王艳;		华中农业大学	公共管理学院	湖北	武汉	30.5928	114.306	2018	华东经济管理	22	4	18	1	0		National	国家社会科学基金项目	China	丝绸之路经济带；生态效率；影响因素；非期望产出SUPER-SBM模型；面板Tobi	National	Part	Empirical	Original research	Economics	Trade	China
3	CN	4	“一带一路”沿线国家绿色全要素生产率测算与收敛性研究——基于沿线47个国家面板数据分析	刘俊辉; 曾福生;		湖南农业大学	经济学院	湖南	长沙	28.2282	112.939	2018	科技与经济	7	1	6	0	0				All	“一带一路”; 绿色全要素生产率; Meta-frontier-GML 指数; 收敛	International	All	Empirical	Original research	Economics	Trade	China
2	CN	5	推动“一带一路”沿线国家建立绿色供应链研究	傅京燕; 程芳芳;		暨南大学	经济学院	广东	广州	23.1291	113.264	2018	中国特色社会主义研究	11	1	10	0	0		National	国家社会科学基金项目; 广州市哲学社会科学基金项目	General	一带一路；绿色发展；绿色供应链；生态环境；人类命运共同体	International	All	Theoretical	Framework	Business	Trade	China
3	CN	6	“一带一路”沿线省份工业环境效率评价及影响因素研究	苏伟洲; 李航; 钱昱冰; 郭四代;		西南科技大学	循环经济研究中心	四川	绵阳	31.4675	104.679	2018	科技进步与对策	12	2	10	0	0		Provincial	四川省科技厅软科学研究计划项目	China	一带一路；工业环境效率；SBM模型；Tobit模型	National	Part	Empirical	Original research	Economics	Trade	China
2	CN	7	“一带一路”视角下甘肃内陆河流域生态补偿融资模式研究	苟世霞;		兰州交通大学	博文学院	甘肃	兰州	36.0611	103.834	2018	低碳世界	5	0	5	0	0		Provincial	甘肃省教育厅高等学校科研项目	China	一带一路；内陆河流域；生态补偿；融资模式	Subnational	Part	Theoretical	Review	Economics	Capacity	China
3	CN	8	“一带一路”视角下沿边省份绿色发展指数研究	霍强; 李贵云;		中共云南省委党校	经济学院	云南	昆明	24.8801	102.833	2018	生态经济	11	1	0	0	0		National	国家社会科学基金项目	China	绿色发展指数；“一带一路”；沿边省份；碳排放	National	Part	Empirical	Original research	Economics	Policy	China
2	CN	9	绿色债券对我国风电产业推进“一带一路”建设的金融支持研究	张颖; 华冰;		河海大学	商学院	江苏	南京	32.0603	118.797	2018	资源开发与市场	20	6	14	0	0		National	国家社会科学基金项目; 中央高校基本科研业务费项目	General	绿色债券; 风电产业; “一带一路”; 金融支持	National	Part	Theoretical	Framework	Finance	Finance	China
2	CN	10	“一带一路”战略下山西省生态旅游发展策略研究	屈有明; 李江鑫; 张克勇;		中北大学	经济与管理学院	山西	太原	37.8706	112.549	2018	林业经济	14	0	14	0	5		Provincial	山西省高等学校哲学社会科学研究项目	China	“一带一路”；生态旅游；山西省；发展策略	Subnational	Part	Theoretical	Review	Tourism	Capacity	China
2	CN	11	马克思生态观视角下“一带一路”沿线国家生态文化建设合作研究	吕妍;		黑龙江省社会科学院	哲学与文化研究所	黑龙江	哈尔滨	45.8038	126.535	2018	世纪桥	3	0	3	0	0				General	生态文化；马克思生态观；一带一路	International	All	Theoretical	Review	Marxism	Principles	China
1	CN	12	丝绸之路经济带中国西北地区经济发展与生态环境耦合协调度分析——基于DEA-熵权TOPSIS模型的实证研究	程广斌; 陈曦; 蓝庆新;		石河子大学	经济与管理学院	新疆	石河子	44.3061	86.0806	2018	国际商务(对外经济贸易大学学报)	17	3	14	0	0		National	国家社会科学基金项目; 教育部哲学社会科学研究项目	China	丝绸之路经济带; 经济发展; 生态环境; 协调发展	National	Part	Empirical	Original research	Economics	Policy	China
2	CN	13	“一带一路”战略下绿色发展法的二元模式制度构建	杨博文;		南开大学	法学院	天津	天津	39.3434	117.362	2018	天津法学	16	3	13	0	0		National	国家社会科学基金项目	General	绿色“一带一路”；绿色经济；可持续发展；绿色发展法；沿线国家	International	All	Theoretical	Framework	Law	Policy	China
3	CN	14	“一带一路”沿线国家绿色发展水平研究	王建事;		山东师范大学	地理与环境学院	山东	济南	36.6512	117.12	2018	中国环境管理干部学院学报	12	0	12	0	4				All	绿色发展；环境保护；“一带一路”	International	All	Empirical	Original research	Geography	Policy	China
1	CN	15	青藏高原有蹄类动物多样性和	蒋志刚; 李立立; 胡一鸣; 胡慧建; 李春旺; 平晓鸽; 罗振华		中国科学院	动物研究所	北京	北京	39.9042	116.407	2018	生物多样性	62	32	30	0	0		National	科技基础性专项; 环境保护部生物多样性专项	China	青藏高原; 演化; 区系; 全球变化; 多样性; 特有性; 泛第三极; 一带一路	Subnational	Part	Empirical	Original research	Ecology	Capacity	China
2	CN	16	“一带一路”生态旅游带发展模式与对策	桑庆庆;		安徽国际商务职业学院	商学院	安徽	合肥	31.8206	117.227	2018	旅游纵览	0	0	0	0	42				General		International	All	Theoretical	Commentary	Tourism	Capacity	China
1	CN	17	基因传承:“一带一路”建设中的非物质文化遗产及其生态保护——以陕甘川毗邻区为例	刘吉平;		陇南师范高等专科学校	校史馆	甘肃	成县	33.7505	105.742	2018	甘肃广播电视大学学报	15	0	15	0	1		National	国家社会科学基金项目； 教育部人文社会科学研究项目	China	一带一路; 陕甘川毗邻区; 非物质文化遗产; 生态保护	Site	Part	Theoretical	Review	Anthropology	Protection	China
2	CN	18	试论基于“一带一路”框架下的绿色金融体系构建	张永涛;		天津长芦科技发展有限责任公司		天津	天津	39.3434	117.362	2018	现代营销	4	0	4	0	0				General	“一带一路”框架；绿色金融体系；构建	International	All	Theoretical	Review	Finance	Finance	China
2	CN	19	“一带一路”背景下青海省绿色金融发展分析	张博洋;		青海大学	财经学院	青海	西宁	36.6171	101.778	2018	纳税	3	0	3	0	0				General	“一带一路”；绿色金融；发展分析	International	All	Theoretical	Commentary	Finance	Finance	China
2	CN	20	“一带一路”生态旅游带发展模式与对策探究	范淑娟;		河北对外经贸职业学院	经济与管理学院	河北	秦皇岛	39.9354	119.601	2018	当代旅游(高尔夫旅行)	2	0	2	0	0				General	一带一路；生态旅游；发展模式；发展对策	International	All	Theoretical	Commentary	Tourism	Capacity	China
2	CN	21	“一带一路”生态旅游带发展模式与对策研究	贺晓燕;		内江职业技术学院	旅游	四川	内江	29.5802	105.058	2018	旅游纵览	0	0	0	0	0				General		National	Part	Theoretical	Commentary	Tourism	Capacity	China
2	CN	22	浅析“一带一路”下的绿色会计体系构建	蒋昕媛;		广西财经学院		广西	南宁	22.817	108.367	2018	当代经济	2	0	2	0	1		College	广西财经学院2018 年校级研究生创新项目	General	一带一路；绿色会计体系；构建；生态文明建设	National	Part	Theoretical	Commentary	Finance	Capacity	China
2	CN	23	试论“一带一路”背景下的绿色金融战略	潘广宇;		南开大学	金融学院	天津	天津	39.3434	117.362	2018	现代营销(下旬刊)	4	0	4	0	1				General	“一带一路”；背景；绿色；金融；措施	National	Part	Theoretical	Commentary	Finance	Finance	China
1	CN	24	“一带一路”视角下孟中印缅经济走廊环境社会风险识别	张苓荣; 王冰妍; 程红光; 张璇; 王晓;		北京师范大学	中国绿色发展协同创新中心	北京	北京	39.9042	116.407	2018	环境影响评价	13	2	11	0	0				BCIM	“一带一路”; 孟中印缅经济走廊; 环境社会风险识别; 风险矩阵	International	One	Theoretical	Review	EIA	Protection	China
2	CN	25	21世纪海上丝绸之路:生态风险及应对	辛方坤;		上海政法学院		上海	上海	31.2304	121.474	2018	太平洋学报	35	16	19	0	0				Maritime	“21 世纪海上丝绸之路”; 生态风险; 风险等级; 风险应对	International	One	Theoretical	Review	EIA	Protection	China
1	CN	26	丝绸之路经济带新疆生态旅游业发展探析	谢大伟; 张诺;		新疆交通职业技术学院		新疆	乌鲁木齐	43.8256	87.6168	2018	干旱区地理	13	0	13	0	5				China	丝绸之路; 生态旅游; 可持续发展; 新疆	Subnational	Part	Theoretical	Review	Tourism	Capacity	China
3	CN	27	金融发展是否促进了“一带一路”国家绿色全要素生产率增长?	王小腾; 徐璋勇; 刘潭;		西北大学经济管理学院		陕西	西安	34.3416	108.94	2018	经济经纬	21	13	8	0	1				All	“一带一路”; 金融发展; 绿色全要素生产率	International	All	Empirical	Original research	Economics	Trade	China
2	CN	28	“一带一路”背景下广西生态经济发展的法律保障研究	吕星都;		广西师范大学		广西	桂林	25.2345	110.18	2018	法制与社会	5	0	5	0	0				China	“一带一路”背景下广西生态经济发展的法律保障研究	Subnational	Part	Theoretical	Commentary	Law	Law	China
3	CN	29	“一带一路”沿线省市对外贸易—经济—环境耦合关系与空间效应研究	田泽; 程飞;		河海大学		江苏	常州	31.8112	119.974	2018	软科学	19	6	13	0	3		National	国家社会科学基金项目	China	“一带一路”; 对外贸易; 耦合协调度; 空间集聚	National	Part	Empirical	Original research	Economics	Trade	China
2	CN	30	基于“一带一路”的绿色金融发展的分析	潘家伟;		四川大学经济学院	学经济学院	四川	成都	30.5728	104.067	2018	经贸实践	4	0	4	0	1				General	一带一路；绿色金融；发展	International	All	Theoretical	Commentary	Finance	Finance	China
3	CN	31	文化如何影响“一带一路”沿线国家的碳排放?——环境库兹涅茨曲线框架下的实证研究	徐如浓; 吴玉鸣;		华东理工大学	商学院	上海	上海	31.2304	121.474	2018	生态经济	26	15	11	0	1		National	国家自然科学基金项目	All	文化如何影响“一带一路”沿线国家的碳排放?——环境库兹涅茨曲线框架下的实证研究	International	All	Empirical	Original research	Economics	Policy	China
3	CN	32	绿色“一带一路”建设背景下西部地区低碳经济发展路径——来自新疆的经验	周灵;		成都市社会科学院		四川	成都	30.5728	104.067	2018	经济问题探索	8	2	6	0	4		National	国家社会科学基金项目	China	低碳经济; “一带一路”建设; 产业结构; 能源强度	Subnational	Part	Empirical	Original research	Economics	Trade	China
2	CN	33	“一带一路”背景下跨境草原生态环境合作治理研究	张盼; 马军;		内蒙古工业大学	经济管理学院	内蒙古	浩特	42.3465	114.724	2018	内蒙古统计	7	0	7	0	0		National	国家自然科学基金项目	All		International	Part	Theoretical	Framework	Ecology	Capacity	China
2	CN	34	“一带一路”政策下湖南省绿色金融体系优化研究	张微; 谭俊波;		湖南科技大学	商学院	湖南	湘潭	27.8298	112.944	2018	湘南学院学报	10	0	10	0	0		Provincial	湖南省社科基金一般项目	China	“一带一路”;绿色金融;体系优化	Subnational	Part	Theoretical	Framework	Finance	Finance	China
2	CN	35	“一带一路”背景下安康生态旅游国际化外宣策略研究	李向武;		安康学院	外语学院	陕西	安康	32.6847	109.029	2018	现代经济信息	6	2	4	0	0		Provincial	陕西省教育厅项目	China	“一带一路”；安康生态旅游；国际化旅游；外宣策略	Subnational	Part	Theoretical	Commentary	Tourism	Capacity	China
2	CN	36	广西支持海上丝绸之路东南亚国家绿色金融发展的策略研究	梁刚; 蒋励佳; 莫丽茵; 黎丹丹; M.Mustafa Ozguven;		中国社会科学院	工业经济研究所	北京	北京	39.9042	116.407	2018	开发性金融研究	14	0	14	0	0				China	广西; 策略; 东南亚; 绿色金融; 发展;	Subnational	Part	Theoretical	Framework	Finance	Finance	China
1	CN	37	丝绸之路经济带甘肃段人居环境质量特征与时空差异	李霞; 魏伟;		甘肃省基础地理信息中心		甘肃	兰州	36.0611	103.834	2018	矿山测量	12	3	9	0	0				China	GIS; 人居环境; 时空差异;	Subnational	Part	Empirical	Original research	Geography	Policy	China
3	CN	38	“一带一路”背景下绿色物流贸易壁垒对中国进出口贸易的影响	王文娟;		广州工商学院	物流系	广东	广州	23.1291	113.264	2018	广西经济管理干部学院学报	17	7	10	0	3		Provincial	广东省教育厅青年创新人才类项目	China	一带一路； 绿色物流； 进出口贸易	National	Part	Empirical	Original research	Economics	Trade	China
2	CN	39	网链绿色延伸:“一带一路”重卡产能合作的价值链提升	董千里;		长安大学	经济与管理学院	陕西	长安	49.2733	-123.133	2018	中国流通经济	28	8	20	0	5		National	国家社会科学基金项目	China	产能合作; 集成场; 模式; 集成创新; 网链;	National	Part	Theoretical	Framework	Economics	Trade	China
1	CN	40	西宝高铁黄土地区路基振动效应空间分析研究	孟祥连; 周福军		中铁第一勘察设计院集团有限公司		陕西	西安	34.3416	108.94	2017	铁道工程学报	8	0	8	0	0		National	国家自然科学基金项目	China	高速铁路; 黄土地区; 路基工程,振动效应; 现场测试; 空间分析;	Site	Part	Empirical	Original research	Geology	Trade	China
3	CN	41	丝绸之路经济带农业绿色全要素生产率及其收敛性研究	刘芳; 雍会;		石河子大学	经济与管理学院	新疆	石河子	44.3061	86.0806	2018	生态经济	12	9	3	0	0				China	丝绸之路经济带；农业；绿色全要素生产率；收敛性	National	Part	Empirical	Original research	Economics	Trade	China
1	CN	42	一带一路中的生态环境建设	陈胜; 周安楠;		郑州大学	物理工程学院	河南	郑州	34.7466	113.625	2018	现代经济信息	3	0	3	0	0				All	一带一路; 生态保护; 经济走廊;	International	All	Theoretical	Commentary	Ecology	Protection	China
2	CN	43	推进绿色“一带一路”建设的思考	袁国华; 苏子龙; 郑娟尔; 傅连珍;		国土资源部资源环境承载力评价重点实验室		北京	北京	39.9042	116.407	2018	中国国土资源经济	13	3	10	0	0		National	国家重点研发专项“土地资产负债表与资源承载力评价技术与应用”	All	“一带一路”; 生态环境保护; 政策建议; 建设途径;	International	All	Theoretical	Framework	Geography	Policy	China
2	CN	44	试论基于马克思主义生态观视角下的“一带一路”建设与沿线环境保护	荣越;		河南农业大学		河南	郑州	34.7466	113.625	2018	报刊荟萃	7	0	7	0	0				General	马克思主义；生态观；“一带一路”；环境保护	International	All	Theoretical	Commentary	Marxism	Principles	China
2	CN	45	“一带一路”背景下区域绿色物流发展路径研究	高怡;		西安职业技术学院		陕西	西安	34.3416	108.94	2018	中国市场	4	0	4	0	0				China	“一带一路”; 绿色物流; 路径;	Subnational	Part	Theoretical	Commentary	Business	Trade	China
2	CN	46	绿色“一带一路”建设的机遇、挑战与对策	解然;		环境保护部中国—东盟		北京	北京	39.9042	116.407	2018	一带一路报道	2	0	2	0	7				General	一带一路; 绿色发展; 机遇; 挑战; 对策;	International	All	Theoretical	Commentary	Policy	Principles	China
2	CN	47	“一带一路”建设中有关环境保护问题的思考	徐燕峰;		河北谱尼测试科技有限公司		河北	石家庄	38.0428	114.515	2018	环境与发展	5	0	5	0	0				General	一带一路; 环境保护	International	All	Theoretical	Commentary	Policy	Principles	China
1	CN	48	“一带一路”倡议下张掖生态旅游发展SWOT分析	檀江林; 孙晓娟;		合肥工业大学	马克思主义学院	安徽	合肥	31.8206	117.227	2018	重庆交通大学学报(社会科学版)	9	0	9	0	3		National	国家社会科学基金项目	China	张掖; 生态旅游; SWOT分析; 一带一路;	Subnational	Part	Theoretical	Framework	Tourism	Capacity	China
3	CN	49	贸易开放对“一带一路”沿线国家绿色全要素生产率的影响	齐绍洲; 徐佳;		武汉大学	气候变化与能源经济研究中心	湖北	武汉	30.5928	114.306	2018	中国人口·资源与环境	25	14	11	0	11		National	国家自然科学基金项目	All	“一带一路”; 绿色全要素生产率; 技术溢出; 门槛效应;	International	All	Empirical	Original research	Economics	Trade	China
3	CN	50	丝绸之路经济带产业绿色发展的时空特征分析	许丽萍; 王欣爱;		石河子大学	兵团金融发展研究中心	新疆	石河子	44.3061	86.0806	2018	新疆农垦经济	18	7	11	0	1		State	教育部人文社会科学项目	China	丝绸之路经济带; 产业绿色发展; 全局主成分分析; Mann-Kendall检验;	National	Part	Empirical	Original research	Economics	Policy	China
3	CN	51	“一带一路”倡议下农业生态效率对比研究——以中国和东盟10国为例	王丽莉; 杨婷婷; 许荔珊;		牡丹江师范学院	经济与管理学院	黑龙江	牡丹江	44.5517	129.633	2018	世界农业	18	3	15	0	0		Provincial	黑龙江省教育厅科研备案项目	All	农业生态效率; 中国; 东盟; SBM模型; 敏感性分析;	International	Part	Empirical	Original research	Economics	Trade	China
3	CN	52	基于环境效应的“丝绸之路经济带”全要素能源效率研究——基于中国段17个城市的实证分析	王保忠; 刘阳;		西安工程大学	管理学院	陕西	西安	34.3416	108.94	2018	资源开发与市场	19	4	15	0	1		Provincial	陕西省社会科学基金项目	China	丝绸之路经济带; 环境生产函数; 全要素能源效率; ML生产率指数;	Subnational	Part	Empirical	Original research	Economics	Trade	China
2	CN	53	“一带一路”战略与绿色会计	朱维;		海南大学		海南	海口	20.0444	110.198	2018	中国管理信息化	3	0	3	0	1				General	一带一路; 绿色会计; 可持续发展;	International	All	Theoretical	Commentary	Finance	Capacity	China
1	CN	54	丝绸之路经济带发展协调度与生态承载力响应的时空分析——以新疆南疆县域为例	赵喆; 王宏卫; 柴春梅; 樊永红; 魏敏; 桂阳;		新疆大学	绿洲生态教育部	新疆	乌鲁木齐	43.8256	87.6168	2018	江苏农业科学	25	2	23	0	0		National	国家自然科学基金项目	China	丝绸之路经济带; 南疆; 协调度; 生态承载力响应;	Subnational	Part	Empirical	Original research	Ecology	Policy	China
1	CN	55	西咸一体化过程与城市扩展研究	禹丝思; 孙中昶; 郭华东; 赵相伟; 孙林; 吴孟凡		中国科学院大学	中国科学院遥感与数字地球研究所	北京	北京	39.9042	116.407	2017	遥感学报	33	13	20	0	0		College	中国科学院-澳大利亚联邦科学与工业研究组织合作项目	China	西安市；城市发展；时空变化；遥感监测；驱动力分析	Subnational	Part	Empirical	Original research	Geography	Policy	China
1	CN	56	中国“一带一路”沿线资源环境基础支撑能力的动态测度	陈万旭; 李江风; 姚尧; 黄凯丽;		中国地质大学(武汉)	公共管理学院	湖北	武汉	30.5928	114.306	2018	统计与决策	13	0	13	0	0		State	中国地质调查局地质调查项目	China	资源环境基础; 支撑能力; 一带一路;	National	Part	Empirical	Original research	Geography	Policy	China
1	CN	57	海上丝绸之路超大城市空间扩展遥感监测与分析	禹丝思; 孙中昶; 郭华东; 赵相伟; 孙林; 吴孟凡		山东科技大学	测绘学院	山东	青岛	36.0671	120.383	2018	遥感学报	47	43	4	0	2				All	海上丝绸之路超大城市面向对象的SVM 不透水层景观格局城市化	International	All	Empirical	Original research	Geography	Policy	China
3	CN	58	基于“一带一路”市场下制造业的绿色升级路径分析	杨明;		哈尔滨电机厂有限责任公司		黑龙江	哈尔滨	45.8038	126.535	2018	科技经济导刊	3	0	3	0	0				General	“一带一路”; 制造业; 发展现状; 绿色升级路径;	International	All	Theoretical	Commentary	Economics	Policy	China
2	CN	59	绿色发展融入“一带一路”倡议的现实需求与制度保障	何旭; 张劢;		广西建工集团第四建筑工程有限公司		广西	南宁	22.817	108.367	2018	现代交际	5	0	5	0	0				General	绿色发展; “一带一路”; 现实需求; 制度保障;	International	All	Theoretical	Commentary	Policy	Principles	China
3	CN	60	资源型产业生态化与区域经济可持续发展——基于丝绸之路经济带核心区的实证研究	王磊;		石河子大学	经济与管理学院	乌鲁木齐	五家渠	44.1668	87.5432	2018	企业经济	23	5	18	0	0		National	国家自然科学基金项目	China	丝之路经济带核心区; 产业生态化; 可持续发展; 资源型产业;	Subnational	Part	Empirical	Original research	Mining	Trade	China
3	CN	61	创新驱动与“一带一路”绿色全要素生产率提升——基于新经济增长模型的异质性创新分析	葛鹏飞; 黄秀路; 韩先锋;		西北大学	经济管理学院	陕西	西安	34.3416	108.94	2018	经济科学	19	9	10	0	10		National	国家自然科学基金青年项目	All	创新驱动; 基础创新; 应用创新; 绿色全要素生产率; “一带一路”;	International	All	Empirical	Original research	Economics	Trade	China
2	CN	62	一带一路背景下中国与西亚北非国家合作共建生态文明	成文清; 甄海生;		河北工程技术学院		河北	石家庄	38.0428	114.515	2018	智富时代	3	0	3	0	0				CCAWAC	一带一路；生态文明；西亚北非	International	Part	Theoretical	Commentary	Policy	Principles	China
2	CN	63	关于完善“一带一路”绿色投融资机制的思考	关成华; 刘华辰;		北京师范大学	经济与资源管理研究院	北京	北京	39.9042	116.407	2018	学习与探索	3	0	3	0	1				General	“一带一路”; 绿色投融资; “四位一体”框架; 绿色金融; 绿色发展;	International	All	Theoretical	Framework	Policy	Finance	China
3	CN	64	金融发展、创新异质性与绿色全要素生产率提升——来自“一带一路”的经验证据	葛鹏飞; 黄秀路; 徐璋勇;		西北大学	中国西部经济发展研究中心	陕西	西安	34.3416	108.94	2018	财经科学	29	22	7	0	11				All	金融发展；绿色发展；创新异质性；一带一路	International	All	Empirical	Original research	Economics	Trade	China
2	CN	65	基于“一带一路”框架下的绿色金融体系构建研究	周瑜; 王伟成;		大连财经学院		辽宁	大连	38.914	121.615	2018	农村经济与科技	3	0	3	0	1				General	“一带一路”框架; 绿色金融体系; 构建措施;	International	All	Theoretical	Commentary	Finance	Finance	China
2	CN	66	“一带一路”视角下的西藏地区宏观环境安全研究	崔路路;		西藏大学	经济与管理学院	西藏	拉萨	29.6548	91.1406	2018	中国市场	6	0	6	0	0				China	“一带一路”; 西藏; 宏观环境安全;	Subnational	Part	Theoretical	Commentary	Policy	Capacity	China
3	CN	67	老龄化抑制了“一带一路”绿色全要素生产率的提升吗——基于创新和医疗的视角	武宵旭; 葛鹏飞; 徐璋勇;		西北大学	中国西部经济发展研究中心	陕西	西安	34.3416	108.94	2018	山西财经大学学报	26	13	13	0	5		State	教育部人文社会科学重点研究基地重大项目	All	老龄化; 绿色全要素生产率; 创新中介; 医疗中介; “一带一路”;	International	All	Empirical	Original research	Economics	Trade	China
2	CN	68	基于“一带一路”的绿色金融发展研究	龙恒;		江西财经大学		江西	南昌	28.6829	115.858	2018	现代工业经济和信息化	3	0	3	0	0				General	绿色金融; “一带一路”; 发展;	International	All	Theoretical	Commentary	Finance	Finance	China
2	CN	69	马克思人与自然和谐思想对“丝绸之路经济带”生态治理的启示	张钰;		陕西师范大学	马克思主义学院	陕西	西安	34.3416	108.94	2018	西安财经学院学报	8	0	8	0	3		National	国家哲学社会科学基金重大项目	General	马克思人与自然和谐思想; 西部地区; 丝绸之路经济带; 生态文明;	International	All	Theoretical	Framework	Marxism	Principles	China
2	CN	70	基于“一带一路”背景下绿色金融战略构建探析	鞠馨莹;		盘锦市高级中学		辽宁	盘锦	41.12	122.071	2018	经贸实践	2	0	2	0	0				General	“一带一路”; 绿色金融战略;	International	All	Theoretical	Commentary	Policy	Finance	China
3	CN	71	“一带一路”战略下中国对中亚五国绿色投资的影响测度分析	朱静;		河海大学	商学院	江苏	南京	32.0603	118.797	2018	经济研究导刊	14	3	11	0	0		National	国家社会科学基金项目	CCAWAC	“一带一路”战略; 中亚五国; 绿色投资; 影响测度;	International	One	Empirical	Original research	Economics	Finance	China
2	CN	72	“一带一路”倡议下国际投资中跨国公司环境责任研究	路遥;		南开大学		天津	天津	39.3434	117.362	2018	求索	2	1	1	0	4		National	国家社会科学基金项目	General	国际投资; 跨国公司; 环境责任; “一带一路”;	International	All	Theoretical	Review	Law	Finance	China
1	CN	73	丝绸之路经济带经济发展效益与生态环境质量耦合性研究	王怡;		陕西师范大学	国际商学院	陕西	西安	34.3416	108.94	2018	统计与决策	11	7	4	0	4		National	国家社会科学基金青年项目	China	丝绸之路经济带; 经济发展效益; 生态环境质量; 耦合效应;	National	Part	Empirical	Original research	Economics	Policy	China
2	CN	74	“一带一路”建设凸显绿色理念	董俞辰;		天津市第四十二中		天津	天津	39.3434	117.362	2018	中国国际财经(中英文)	3	0	3	0	1				General	一带一路; 绿色发展;	International	All	Theoretical	Commentary	Policy	Principles	China
2	CN	75	“一带一路”建设下云南省的生态保护与区域发展	张坤; 谢晨; 王见; 王佳男;		国家林业局经济发展研究中心		北京	北京	39.9042	116.407	2017	国家林业局管理干部学院学报	3	0	3	0	1				China	“一带一路”建设; 云南省; 生态保护;	Subnational	Part	Theoretical	Review	Policy	Protection	China
3	CN	76	一带一路背景下企业绿色物流能力评价	李晓丹;		广州工程技术职业学院		广东	广州	23.1291	113.264	2017	物流工程与管理	9	0	9	0	1		College	广州工程技术职业学院教育教学改革项目	General	一带一路; 绿色物流; 熵权-双基点法;	International	All	Empirical	Original research	Economics	Trade	China
2	CN	77	以绿色发展理念建设“一带一路”	孙婉婷;		长江大学	文理学院	湖北	荆州	30.3352	112.24	2017	人民论坛	1	0	1	0	0				General	绿色发展理念 一带一路 环保	International	All	Theoretical	Commentary	Policy	Principles	China
3	CN	78	我国对“一带一路”沿线国家OFDI的环境效应	刘乃全; 戴晋;		上海财经大学	财经研究所	上海	上海	31.2304	121.474	2017	经济管理	40	16	24	0	14		College	上海财经大学研究生创新基金项目	All	一带一路; OFDI; 环境; 空间面板数据模型;	International	All	Empirical	Original research	Economics	Trade	China
2	CN	79	机遇、挑战、对策:“一带一路”背景下西北地区生态文明建设	刘海霞; 常文峰;		兰州理工大学	马克思主义学院	甘肃	兰州	36.0611	103.834	2017	西北工业大学学报(社会科学版)	12	0	12	0	3		National	国家社会科学基金项目	China	“一带一路”；西北地区；生态文明建设	Subnational	Part	Theoretical	Review	Geography	Principles	China
2	CN	80	绿色“一带一路”环境法规制研究	孙佑海;		天津大学	法学院	天津	天津	39.3434	117.362	2017	中国法学	45	2	43	0	11				General	一带一路; 人类命运共同体; 国际环境公约; 环境法规制;	International	All	Theoretical	Review	Law	Law	China
1	CN	81	经济增长与环境污染退耦水平空间统计分析——以丝绸之路经济带9省份为例	顾剑华; 车夏辉; 蔡翔; 李梦; 黄金萍;		桂林电子科技大学	商学院	广西	桂林	25.2345	110.18	2017	生态经济	17	7	10	0	2		National	国家社会科学基金项目	China	空间统计分析; 退耦水平; 丝绸之路经济带;	Subnational	Part	Empirical	Original research	Economics	Policy	China
2	CN	82	基于“一带一路”背景下绿色金融战略研究	周昭;		北京化工大学		北京	北京	39.9042	116.407	2017	技术经济与管理研究	6	3	3	0	6		National	国家自然科学基金项目	General	一带一路; 绿色金融; 供给侧; 区域经济;	International	All	Theoretical	Framework	Finance	Finance	China
2	CN	83	“一带一路”背景下滇桂地区环境社会风险及调控	金肖;		河海大学	公共管理学院	江苏	南京	32.0603	118.797	2017	湖北农业科学	6	0	6	0	0				China	滇桂地区; 中南半岛经济走廊; 环境风险; 社会风险;	Subnational	Part	Theoretical	Review	Geography	Protection	China
3	CN	84	“一带一路”沿线省市区工业生态效率及影响因素研究——基于DEA-Malmquist-Tobit模型	田泽; 程飞; 梁伟;		河海大学	低碳经济研究所	江苏	南京	32.0603	118.797	2017	企业经济	14	6	8	0	5		National	国家自然科学基金项目	China	一带一路; 工业生态效率; DEA模型; Malmquist指数模型; Tobit模型;	Subnational	Part	Empirical	Original research	Economics	Law	China
2	CN	85	“一带一路”沿线中国省域绿色矿山发展策略	刘建芬;		国土资源部	矿产资源储量评审中心	北京	北京	39.9042	116.407	2017	中国经贸导刊(理论版)	9	0	9	0	0				China	一带一路绿色矿山发展策略	Subnational	Part	Theoretical	Framework	Mining	Trade	China
2	CN	86	以绿色、普惠和本币金融引领“一带一路”金融创新	孟刚;		中国社会科学院	研究生院	北京	北京	39.9042	116.407	2017	新金融	16	0	15	0	8				General	一带一路; 金融创新; 绿色金融; 普惠金融; 本币金融;	International	All	Theoretical	Review	Finance	Finance	China
2	CN	87	绿色金融助推“一带一路”可持续发展研究	钱水土; 周晓珍; 何凉;		浙江工商大学	金融学院	浙江	杭州	30.2741	120.155	2017	浙江金融	9	0	9	0	3				General	“一带一路”; 绿色金融; 可持续;	International	All	Theoretical	Review	Finance	Finance	China
2	CN	88	在可持续发展目标下推进“一带一路”绿色发展	彭刚;		中国人民大学	发展中国家经济研究中心	北京	北京	39.9042	116.407	2017	区域经济评论	0	0	0	0	1				General	绿色“一带一路”; 生态文明; 环境保护;	International	All	Theoretical	Commentary	Policy	Principles	China
2	CN	89	将绿色发展理念融入“一带一路”经贸活动之中	钟茂初;		南开大学	经济研究所	天津	天津	39.3434	117.362	2017	区域经济评论	0	0	0	0	0				General	绿色“一带一路”; 生态文明; 环境保护;	International	All	Theoretical	Commentary	Policy	Principles	China
2	CN	90	绿色“一带一路”将引领全球一体化的4.0时代	王学峰;		英国纽卡斯尔大学 Newcastle University	英中城市和区域发展研究中心	英国	纽卡斯尔 Newcastle	54.9733	-1.61396	2017	区域经济评论	0	0	0	0	0				General	绿色“一带一路”; 生态文明; 环境保护;	International	All	Theoretical	Commentary	Policy	Principles	China
2	CN	91	推进绿色“一带一路”建设的几点思考	邓宏兵;		中国地质大学	区域经济与投资环境研究中心	北京	北京	39.9042	116.407	2017	区域经济评论	0	0	0	0	2				General	绿色“一带一路”; 生态文明; 环境保护;	International	All	Theoretical	Commentary	Policy	Law	China
2	CN	92	“一带一路”建设中如何实践绿色发展理念?	张敏;		中国社会科学院	欧洲研究所	北京	北京	39.9042	116.407	2017	区域经济评论	0	0	0	0	3				General	绿色“一带一路”; 生态文明; 环境保护;	International	All	Theoretical	Commentary	Policy	Principles	China
2	CN	93	打造绿色“一带一路”应把握三个关键问题	杨宜勇;		中国宏观经济研究院	社会发展研究所	北京	北京	39.9042	116.407	2017	区域经济评论	0	0	0	0	1				General	绿色“一带一路”; 生态文明; 环境保护;	International	All	Theoretical	Commentary	Policy	Principles	China
2	CN	94	用绿色发展将“一带一路”建成命运共同体	陈晓东;		中国社会科学院	工业经济研究所	北京	北京	39.9042	116.407	2017	区域经济评论	0	0	0	0	2				General	绿色“一带一路”; 生态文明; 环境保护;	International	All	Theoretical	Commentary	Policy	Principles	China
1	CN	95	基于土地利用的“南方丝绸之路”经济带生态系统扰动分析	韩会庆; 张英佳; 郜红娟; 李琳; 翟晨宇; 李陵;		贵州理工学院	建筑与城市规划学院	贵州	贵阳	26.6477	106.63	2018	重庆交通大学学报(自然科学版)	16	1	15	0	0		Provincial	贵州省教育厅青年科技人才成长项目	CIPC	环境工程; 土地利用; 生态系统扰动; 空间格局; 南方丝绸之路;	International	One	Empirical	Original research	Geography	Policy	China
1	CN	96	“一带一路”主要节点城市的绿色经济效率评价及影响因素分析	张文博; 邓玲; 尹传斌;		四川大学经济学院		四川	成都	30.5728	104.067	2017	经济问题探索	15	0	15	0	10				China	一带一路; 绿色经济效率;	Subnational	Part	Theoretical	Review	Geography	Policy	China
3	CN	97	“一带一路”建设中的生态环境建设	群英卓玛;		青海民族大学		青海	西宁	36.6171	101.778	2017	太原城市职业技术学院学报	5	0	5	0	0				China	一带一路”；生态环境建设；三江源国家公园	Subnational	Part	Empirical	Original research	Economics	Law	China
2	CN	98	绿色“一带一路”战略与举措	陈天林; 刘培卿;		中共中央党校		北京	北京	39.9042	116.407	2017	科学社会主义	8	0	8	0	2				General	“一带一路” 绿色发展路线图	International	All	Theoretical	Framework	Policy	Principles	China
2	CN	99	生态马克思主义视角下“一带一路”绿色发展探讨	覃愿愿;		武汉大学		湖北	武汉	30.5928	114.306	2017	中共青岛市委党校.青岛行政学院学报	8	0	8	0	1				General	一带一路 绿色发展 生态马克思主义	International	All	Theoretical	Framework	Marxism	Principles	China
2	CN	100	浅析“一带一路”语境下的环境与资源保护法	方根;		贵州民族大学	人文科技学院	贵州	贵阳	26.6477	106.63	2017	佳木斯职业学院学报	1	0	1	0	0				China	一带一路；环境保护法；资源保护	National	Part	Theoretical	Review	Law	Law	China
2	CN	101	“一带一路”维护全球生态安全之我见——以经济发展为纽带,应对全球气候变化	王炫懿;				北京	北京	39.9042	116.407	2017	中国商论	5	0	5	0	0				General	“一带一路”; 经济; 气候变化; 应对;	International	All	Theoretical	Commentary	Policy	Policy	China
2	CN	102	“一带一路”绿色投融资机制构建探讨	郑竟; 陈明; 柴伊琳; 刘援;		环境保护部环境保护对外合作中心		北京	北京	39.9042	116.407	2017	环境保护	11	5	6	0	3				General	绿色投融资; 一带一路; 绿色项目; 风险识别与管理; 赤道原则; 绿色债券;	International	All	Theoretical	Framework	Finance	Finance	China
2	CN	103	一带一路背景下的城市环境建设发展	白麓琛; 史桐;		西安建筑科技大学		陕西	西安	34.3416	108.94	2018	农村科学实验	2	0	2	0	0				China	文化陕西; 诗经里; 城市环境; 空间景观;	National	Part	Theoretical	Commentary	Policy	Law	China
2	CN	104	“一带一路”倡议下中国对外投资的环境挑战、机遇与建议	李霞; 丁宇; 汉春伟;		中国－东盟环境保护合作中心		北京	北京	39.9042	116.407	2017	世界环境	0	0	0	0	1				General		International	All	Theoretical	Framework	Finance	Finance	China
2	CN	105	“一带一路”倡议与绿色发展	刘光溪; 刘弘毅;		中国国际贸易促进委员会		云南	昆明	24.8801	102.833	2017	中国井冈山干部学院学报	1	0	1	0	1				General	一带一路; 绿色发展; 双绿发展	International	All	Theoretical	Review	Policy	Principles	China
2	CN	106	“一带一路”环境下西部物流企业发展困局与方向	李文强; 王欢;		昌吉职业技术学院		新疆	昌吉	44.0112	87.3082	2017	现代营销(下旬刊)	5	0	5	0	0				China	大数据；物流；云物流	Subnational	Part	Theoretical	Commentary	Business	Trade	China
2	CN	107	“一带一路”战略下粤桂两地加快构建生态文明共建共享机制探析	方董平;		中共南宁市委党校		广西	南宁	22.817	108.367	2017	辽宁行政学院学报	7	0	7	0	0				China	粤桂合作；生态文明；共建共享；区域合作	Subnational	Part	Theoretical	Commentary	Policy	Capacity	China
2	CN	108	“一带一路”背景下北极环境安全的国际合作研究	丁煌; 马皓;		武汉大学	政治与公共管理学院	湖北	武汉	30.5928	114.306	2017	理论与改革	32	10	22	0	7				General		International	Part	Theoretical	Review	Policy	Capacity	China
3	CN	109	“一带一路”国家绿色全要素生产率的时空演变及影响机制	黄秀路; 韩先锋; 葛鹏飞;		西安交通大学	金禾经济研究中心	陕西	西安	34.3416	108.94	2017	经济管理	41	21	20	0	6		State	教育部人文社会科学重点研究基地重大项目	All	“一带一路”; 绿色全要素生产率; SBM-DDF-Luenberger;	International	All	Empirical	Original research	Economics	Trade	China
3	CN	110	科研创新提高了“一带一路”沿线国家的绿色全要素生产率吗	葛鹏飞; 徐璋勇; 黄秀路;		西北大学	中国西部经济发展研究中心	陕西	西安	34.3416	108.94	2017	国际贸易问题	17	9	8	0	5		State	教育部人文社会科学重点研究基地重大项目	All	科研创新; “一带一路”; 绿色全要素生产率; 新经济增长模型;	International	All	Empirical	Original research	Economics	Trade	China
2	CN	111	“一带一路”生态旅游带发展模式与对策	陈薇;		云南艺术学院	文华学院	云南	昆明	24.8801	102.833	2017	当代旅游(高尔夫旅行)	2	0	2	0	42				General	“一带一路”生态旅游带发展研究的重要意义	International	All	Theoretical	Commentary	Tourism	Capacity	China
2	CN	112	建设绿色“一带一路”的愿景和行动方案研究框架	张建平; 张燕生; 陈浩; 原倩; 蒋钦云; 韩旭; 张硕;		商务部研究院区域经济合作中心		北京	北京	39.9042	116.407	2017	行政管理改革	0	0	0	0	1				All	绿色; “一带一路”; 行动方案;	International	All	Theoretical	Commentary	Policy	Principles	China
3	CN	113	“一带一路”沿线区域绿色发展水平评价	郭兆晖; 马玉琪; 范超;		中共中央党校	经济学教研部	北京	北京	39.9042	116.407	2017	福建论坛(人文社会科学版)	5	0	5	0	8		National	国家社科基金青年项目	All	绿色发展; “一带一路”; 低碳竞争力; 绿色投资; 绿色援助;	International	All	Empirical	Original research	Geography	Policy	China
1	CN	114	丝绸之路经济带水资源环境与经济社会协调分析	吴业鹏; 袁汝华; 刘诗园;		南开大学	商学院	天津	天津	39.3434	117.362	2017	生态经济	27	4	23	0	2		State	水利部公益性行业科研专项经费项目	China	丝绸之路经济带; EKC曲线; 距离协调性模型; 预测;	National	Part	Empirical	Original research	Economics	Capacity	China
2	CN	115	“一带一路”战略下绿色金融体系建设的对策	施嘉琪;		沈阳师范大学	国际商学院	辽宁	沈阳	41.8057	123.431	2017	纳税	2	0	2	0	0				General	绿色金融; “一带一路”; 发展;	International	All	Theoretical	Commentary	Finance	Finance	China
2	CN	116	绿色“一带一路”背景下中国—东盟可持续城市发展建议	王语懿;		中国—东盟环境保护合作中心	东南亚合作室	北京	北京	39.9042	116.407	2017	环境保护	12	0	12	0	1				General	东盟; 可持续城市; 绿色“一带一路”; 环境保护; 绿色发展;	International	All	Theoretical	Commentary	Policy	Capacity	China
2	CN	117	论“一带一路”绿色金融相关主体行为要领	曹明弟;		中国人民大学	重阳金融研究院绿色金融部	北京	北京	39.9042	116.407	2017	环境保护	9	0	9	0	3				General	“一带一路”; 绿色发展; 绿色投资; “赤道原则”;	International	All	Theoretical	Review	Finance	Finance	China
1	CN	118	“一带一路”倡议下绿色城镇化研究	肖金成; 王丽;		国家发改委国土开发与地区经济研究所		北京	北京	39.9042	116.407	2017	环境保护	7	0	7	0	0				China	“一带一路”; 绿色城镇化; 绿色发展; 节点城市; 国际合作;	Subnational	Part	Theoretical	Review	Geography	Capacity	China
2	CN	119	论绿色“一带一路”建设中绿色产品的投资与贸易	胡涛; 姬婧玉;		世界自然基金会		北京	北京	39.9042	116.407	2017	环境保护	4	0	4	0	2				General	绿色产品; 绿色“一带一路”; 投资与贸易; 绿色贸易; 绿色投资; 绿色消费;	International	All	Theoretical	Commentary	Finance	Trade	China
2	CN	120	“一带一路”背景下中资企业境外环境行为法律规制探析	巩固;		浙江大学	光华法学院	浙江	杭州	30.2741	120.155	2017	环境保护	5	0	5	0	2				General	一带一路; 中资企业; 境外环境行为; 法律法规; 对外贸易; 海外投资; 绿色发展; 环境法治;	International	All	Theoretical	Review	Policy	Law	China
2	CN	121	“一带一路”背景下的绿色供应链管理机制	胡冬雯; 王婧; 胡静; 蒋文燕;		上海市环境科学研究院		上海	上海	31.2304	121.474	2017	环境保护	17	1	16	0	5				General	“一带一路”; 绿色金融; 环境壁垒; 生态环境;	International	All	Theoretical	Review	Business	Trade	China
2	CN	122	“一带一路”中的生态补偿研究综述与展望	刘荣建;		中国海洋大学	经济学院	山东	青岛	36.0671	120.383	2017	安徽行政学院学报	29	2	27	0	2				General	一带一路; 生态补偿; 机制设计;	International	All	Theoretical	Review	Policy	Policy	China
2	CN	123	“一带一路”背景下绿色金融体系构建研究	赵微;		山西工商学院		山西	太原	37.8706	112.549	2017	商业经济	8	0	8	0	1				General	一带一路；绿色金融；体系构建；分析和研究	International	All	Theoretical	Commentary	Finance	Finance	China
1	CN	124	河西走廊泥石流灾害危险性评价及影响因子分析	田丰； 张军； 冉有华；		甘肃农业大学	资源与环境学院	甘肃	兰州	36.0611	103.834	2017	自然灾害学报	10	0	10	0	4		Provincial	甘肃省自然科学基金项目	China	泥石流灾害； 危险性； 评价； Max Ent； Arc GIS； 河西走廊；	Subnational	Part	Empirical	Original research	Geography	Capacity	China
2	CN	125	“一带一路”背景下生态城市建设与绿色发展研究——以西安市为例	李玉霞; 陈文郁;		西安欧亚学院		陕西	西安	34.3416	108.94	2017	西部财会	3	0	3	0	0				China	生态城市; 环境现状; 制约因素; 路径选择;	Subnational	Part	Theoretical	Commentary	Geography	Law	China
1	CN	126	基于DPSIR模型的土地生态安全评价——基于“一带一路”沿线18个省份面板数据	张博; 韩琳琳; 韩飞;		牡丹江师范学院		黑龙江	牡丹江	44.5517	129.633	2017	世界农业	14	1	13	0	2		College	牡丹江师范学院科研项目	China	土地生态安全; 评价; DPSIR模型; “一带一路”;	Subnational	Part	Empirical	Original research	Geography	Capacity	China
2	CN	127	绿色金融支持“一带一路”建设与发展的路径研究	王遥; 范高雁; 夏晗玮;		中央财经大学	绿色金融国际研究院	北京	北京	39.9042	116.407	2017	环境保护	6	0	6	0	5				General	绿色金融; “一带一路”; 基础设施建设; 路径研究; 投融资;	International	All	Theoretical	Commentary	Finance	Finance	China
3	CN	128	我国产业结构调整与绿色经济效率的实证分析——以“一带一路”战略经济区16个省份为例	叶仁道; 张勇;		杭州电子科技大学	经济学院	浙江	杭州	30.2741	120.155	2017	生产力研究	4	0	4	0	4		National	国家自然科学基金	China	绿色经济效率；产业结构；GML 指数；SYS- GMM；动态面板数据模型	Subnational	Part	Empirical	Original research	Economics	Trade	China
2	CN	129	“一带一路”项目环境调查规程研究	朱源; 赵思; 朱祉熹; 丁贞玉; 杨帅;		环境保护部	环境工程评估中心	北京	北京	39.9042	116.407	2017	环境影响评价	6	0	6	0	2		State	环境保护部财政专项	General	一带一路; 项目; 环境调查; 规程;	International	All	Theoretical	Review	Geography	Capacity	China
1	CN	130	“一带一路”沿线18省市区域绿色竞争力时空演变	孙潇慧; 张晓青;		山东师范大学	地理与环境学院	山东	济南	36.6512	117.12	2017	湖北经济学院学报	20	1	19	0	1				China	区域绿色竞争力; 综合评价指标体系; 时空演变; “一带一路”; 18省市;	Subnational	Part	Empirical	Original research	Economics	Policy	China
2	CN	131	“一带一路”战略下环境审计的作用机制及实施策略	岳明慧; 朱会敏;		中国海洋大学		山东	青岛	36.0671	120.383	2017	商业会计	0	0	0	0	1				General	“一带一路”战略; 环境审计; 作用机制; 实施策略;	International	All	Theoretical	Review	Finance	Principles	China
2	CN	132	如何构筑绿色的“一带一路”?	鲁政委; 汤维祺;		兴业银行	兴业经济研究咨询	上海	上海	31.2304	121.474	2017	金融市场研究	0	0	0	0	0				General	一带一路; 绿色金融; 基础设施; 绿色标准;	International	All	Theoretical	Commentary	Finance	Principles	China
2	CN	133	绿色“一带一路”建设研究及建议	国冬梅; 王玉娟;		中国-东盟(上海合作组织)环境保护合作中心		上海	上海	31.2304	121.474	2017	中国环境管理	7	0	7	0	3				General	绿色“一带一路”; 指导意见; 合作规划; 大数据服务平台; 绿色发展国际联盟;	International	All	Theoretical	Review	Policy	Principles	China
3	CN	134	丝绸之路经济带资源环境成本及生态负荷强度的时空演变分析	李鹏; 张晓敏;		陕西师范大学	国际商学院	陕西	西安	34.3416	108.94	2017	中国环境管理	16	0	16	0	1		Provincial	陕西省软科学研究计划项目	All	丝绸之路经济带; 资源环境成本; 生态负荷强度; 时空演变; 国际比较;	International	All	Empirical	Original research	Economics	Policy	China
2	CN	135	加强新疆环境保护 助力“一带一路”建设	苏华;		新疆生产建设兵团环境保护科学研究所		新疆	乌鲁木齐	43.8256	87.6168	2017	资源节约与环保	2	0	2	0	1				China	新疆; 环境保护; 一带一路;	Subnational	Part	Theoretical	Commentary	Policy	Protection	China
1	CN	136	闽西南四市生态旅游合作模式研究——基于“海上丝绸之路”建设背景	曾慧娟; 张雅萍;		龙岩学院		福建	龙岩	25.0751	117.018	2017	龙岩学院学报	6	0	6	0	0				China	海上丝绸之路; 闽西南四市; 生态旅游合作; 点-轴-圈;	Subnational	Part	Theoretical	Review	Tourism	Capacity	China
2	CN	137	开发性金融支持绿色“一带一路”的思考	朱源;		环境保护部		北京	北京	39.9042	116.407	2017	开发性金融研究	0	0	0	0	1				General	“一带一路”; 绿色; 开发性金融; 环境社会保障;	International	All	Theoretical	Commentary	Finance	Finance	China
2	CN	138	“一带一路”与全球绿色基础设施投资的未来	王文; 杨凡欣;		中国人民大学	重阳金融研究院	北京	北京	39.9042	116.407	2017	国际金融	0	0	0	0	3				General		International	All	Theoretical	Review	Finance	Finance	China
2	CN	139	海上丝绸之路海洋环境法律保护研究	蔡旭; 李文静; 张萍萍;		安阳师范学院		河南	安阳	36.0976	114.392	2017	湖北科技学院学报	12	1	11	0	2		National	2016年国家级大学生创新创业训练计划项目创新训练项目	Maritime	海上丝绸之路; 污染防治; 问题; 国际合作;	International	One	Theoretical	Review	Law	Law	China
2	CN	140	“一带一路”背景下我国矿产资源行业绿色发展之路	王玮;		中色国际贸易有限公司		北京	北京	39.9042	116.407	2017	世界有色金属	8	0	8	0	2				China	一带一路; 绿色矿山评价指标体系; 矿产资源行业;	Subnational	Part	Theoretical	Review	Mining	Capacity	China
3	CN	141	“一带一路”区域绿色物流体系构建及路径探索	王娟娟; 杜佳麟;		兰州财经大学	甘肃商务研究中心	甘肃	兰州	36.0611	103.834	2017	中国流通经济	10	0	10	0	24		Provincial	甘肃省杰出青年基金项目	General	“一带一路”; 绿色物流; 高效节能; 国际仓储;	International	All	Theoretical	Framework	Business	Trade	China
3	CN	142	面向“一带一路”市场中国制造的绿色升级路径探索	王娟娟; 董红燕;		兰州财经大学		甘肃	兰州	36.0611	103.834	2017	当代经济管理	10	0	10	0	4		Provincial	甘肃省杰出青年基金项目	China	“一带一路”; 中国制造; 绿色; 升级; 转型;	National	Part	Theoretical	Framework	Economics	Policy	China
2	CN	143	绿色经济:内涵、特征、困境与突破——基于“一带一路”战略视角	陈健; 龚晓莺;		同济大学	马克思主义学院	上海	上海	31.2304	121.474	2017	青海社会科学	5	0	5	0	3				General	“一带一路”战略;绿色经济;绿色金融;新常态	International	All	Theoretical	Commentary	Economics	Principles	China
2	CN	144	生态文明视角下丝绸之路经济带复合生态系统构建研究	薛伟贤; 郑玉雯;		西安理工大学	经济与管理学院	陕西	西安	34.3416	108.94	2017	经济问题	11	1	10	0	8		National	国家自然科学基金应急管理项目	All	生态文明; 复合生态系统; 丝绸之路经济带; 经济可持续发展	International	All	Empirical	Original research	Economics	Principles	China
2	CN	145	21世纪海上丝绸之路与东盟绿色金融安全建设构想研究	金乾伟;		广西科技大学	艺术与文化传播学院	广西	柳州	24.3263	109.429	2017	湖北经济学院学报(人文社会科学版)	8	1	7	0	0				Maritime	海上丝绸之路；东盟；绿色金融；构想	International	One	Theoretical	Review	Finance	Finance	China
2	CN	146	“一带一路”战略下促进绿色金融发展的策略研究	车治辂;		新疆大学	经济与管理学院	新疆	乌鲁木齐	43.8256	87.6168	2017	纳税	3	0	3	0	1				General	“一带一路”；绿色金融；策略选择	International	All	Theoretical	Commentary	Finance	Finance	China
2	CN	147	“一带一路”生态伦理问题思考	季梦婷; 陈绪新;		合肥工业大学	马克思主义学院	安徽	合肥	31.8206	117.227	2017	哈尔滨师范大学社会科学学报	4	0	4	0	0		National	国家社科基金重点项目	General	生态伦理; “一带一路”; 人与自然; 生态	International	All	Theoretical	Review	Marxism	Principles	China
2	CN	148	“一带一路”建设背景下环境检测机构发展模式的研究	许震; 张峰; 王逸虹; 姚坚;		江苏康达检测技术股份有限公司		江苏	苏州	31.299	120.585	2017	环境保护与循环经济	10	0	10	0	0				General	“一带一路”； 环境检测； 丝绸之路； 环境保护； 合作交流	International	All	Theoretical	Review	Law	Capacity	China
2	CN	149	基于丝绸之路经济带视角的能源合作、环境风险与政府预算行为	武红波;		新疆财经大学	会计学院	新疆	乌鲁木齐	43.8256	87.6168	2017	绿色财会	11	0	11	0	0				General	能源合作环境风险政府预算	International	All	Theoretical	Commentary	Policy	Protection	China
2	CN	150	试论“一带一路”背景下绿色金融体系的构建	王陟昀; 钟雄;		广州大学	金融研究院	广东	广州	23.1291	113.264	2017	中国商论	6	0	6	0	1				General	“一带一路” 绿色金融体系 构建	International	All	Theoretical	Commentary	Policy	Finance	China
2	CN	151	绿色“一带一路”建设的机遇、挑战与对策	解然;		环境保护部中国—东盟(上海合作组织)环境保护合作中心		上海	上海	31.2304	121.474	2017	国际经济合作	3	0	3	0	7				General	一带一路绿色发展机遇挑战对策	International	All	Theoretical	Commentary	Policy	Principles	China
2	CN	152	“一带一路”战略构想从模糊走向清晰——绿色、健康、智力、和平丝绸之路理论内涵及实现路径	何茂春; 郑维伟;		清华大学	社会科学学院	北京	北京	39.9042	116.407	2017	新疆师范大学学报(哲学社会科学版)	40	0	40	0	16				General	一带一路；丝绸之路；绿色；健康；智力；和平；命运共同体	International	All	Theoretical	Review	Policy	Principles	China
3	CN	153	“一带一路”背景下西安市节能减排与绿色发展路径探析	张知遥;		西北大学	经济与管理学院	陕西	西安	34.3416	108.94	2017	湖南税务高等专科学校学报	12	2	10	0	3		Provincial	西安市科技局软科学项目	China	节能减排; 绿色发展; 指标体系; 优化路径; 西安市;	Subnational	Part	Empirical	Original research	Economics	Policy	China
1	CN	154	基于足迹家族的宁夏资源环境压力评估及时空差异分析	马彩虹; 赵晶; 赵先贵;		宁夏大学	资源环境学院	宁夏	银川	38.4872	106.231	2015	环境科学学报	41	6	25	10	8		National	国家社会科学基金项目	China	足迹家族; 生态足迹; 水足迹; 碳足迹; 资源环境压力;	Subnational	Part	Empirical	Original research	Geography	Capacity	China
2	CN	155	论“一带一路”战略对边疆地区发展人文生态旅游的影响	余婧; 杨红; 成海;		西南林业大学	生态旅游学院	云南	昆明	24.8801	102.833	2017	西南林业大学学报(社会科学)	9	2	7	0	0				China	态旅游; 人文旅游; 一带一路; 旅游市场	Subnational	Part	Theoretical	Review	Tourism	Capacity	China
2	CN	156	论“一带一路”的生态意蕴	陈多闻; 张明;		成都理工大学	文法学院	四川	成都	30.5728	104.067	2017	青海社会科学	11	1	10	0	0		National	国家社会科学基金项目	General	“一带一路”; 生态诉求; 生态实现;	International	All	Theoretical	Original research	Ecology	Principles	China
2	CN	157	“一带一路”战略背景下印度与中国的宗教生态文化交流	尹仑;		云南省社会科学院		云南	昆明	24.8801	102.833	2017	原生态民族文化学刊	11	11	0	0	2		Provincial	云南省哲学社会科学研究基地	BCIM	印度; 传统宗教; 生态思想; 文化外交;	International	Part	Theoretical	Review	Anthropology	Principles	China
2	CN	158	“一带一路”框架下基于“绿色”、“共享”理念的跨境资源合作的必要性分析及其法律对策初探——以中国新疆与吉尔吉斯斯坦间的水力合作为例	马天; 姜德鑫; 热西旦·依得力思; 赵士渊; 张磊;		新疆财经大学	法学院	新疆	乌鲁木齐	43.8256	87.6168	2017	华北理工大学学报(社会科学版)	16	3	13	0	1		Provincial	新疆维吾尔自治区人文社科重点研究基地重点项目	Eurasia	“一带一路”; 绿色共享; 新疆; 吉尔吉斯斯坦; 水力合作;	International	Part	Theoretical	Review	Law	Law	China
2	CN	159	“一带一路”战略下青岛市生态文明建设的理论基础与实践途径	米庆艳; 华章琳;		青岛理工大学		山东	青岛	36.0671	120.383	2017	产业与科技论坛	11	0	11	0	0				China	“一带一路”战略; 生态文明; 区域国际合作;	Subnational	Part	Theoretical	Commentary	Policy	Principles	China
2	CN	160	试论我国丝绸之路经济带的生态旅游法治建设	段明苒; 刘莉;		西安建筑科技大学	文学院	陕西	西安	34.3416	108.94	2017	西安建筑科技大学学报(社会科学版)	10	0	10	0	1				China	丝绸之路经济带； 生态旅游； 法律问题； 法律保障	Subnational	Part	Theoretical	Review	Law	Capacity	China
2	CN	161	“一带一路”战略背景下中国绿色税收的现状与问题分析	杨辉;		广西国家税务局		广西	南宁	22.817	108.367	2017	经济研究参考	0	0	0	0	6				China		Subnational	Part	Theoretical	Commentary	Economics	Law	China
3	CN	162	丝绸之路经济带节点城市人文驱动因素对环境的影响	虞文宝; 宋晓谕; 简富缋;		中国科学院	西北生态环境资源研究院	甘肃	兰州	36.0611	103.834	2017	冰川冻土	20	5	15	0	2		National	国家自然科学重点基金项目	China	丝绸之路经济带; 节点城市; 人文因素; 环境影响; STIRPAT模型;	Subnational	Part	Empirical	Original research	Geography	Policy	China
2	CN	163	我国“一带一路”战略下的环境风险与解决路径	张曼菲;		河北经贸大学	法学院	河北	石家庄	38.0428	114.515	2017	智能城市	15	0	15	0	2				China	一带一路; 环境风险; 法律合作;	National	All	Theoretical	Commentary	Policy	Protection	China
2	CN	164	“一带一路”建设与沿线环境保护——基于马克思主义生态观的视角	李孟真;		南开大学	哲学院	天津	天津	39.3434	117.362	2017	内蒙古大学学报(哲学社会科学版)	9	0	9	0	7				General	马克思主义生态观; “一带一路”战略; 生态保护;	International	All	Theoretical	Review	Marxism	Principles	China
2	CN	165	“一带一路”战略下的甘肃生态伦理研究	王春玲;		兰州理工大学	马克思主义学院	甘肃	兰州	36.0611	103.834	2017	生产力研究	6	0	6	0	1		Provincial	甘肃省社科规划项目	China	马克思；中国传统文化；“一带一路”；甘肃；生态伦理	Subnational	Part	Theoretical	Review	Marxism	Principles	China
3	CN	166	丝绸之路经济带城市绿色经济增长效率及影响因素	赵峥; 刘杨;		北京师范大学	经济与资源管理研究院	北京	北京	39.9042	116.407	2016	宏观质量研究	18	6	12	0	5		National	国家自然科学基金重点项目	China	丝绸之路经济带; 城市绿色经济增长; 效率测度;	Subnational	Part	Empirical	Original research	Economics	Trade	China
2	CN	167	绿色金融法律问题研究——基于丝绸之路经济带视域下中国与中亚生态合作的视角	马莉;		甘肃政法学院		甘肃	兰州	36.0611	103.834	2016	晋中学院学报	3	0	3	0	3		Provincial	甘肃省高等学校科研项目	General	绿色金融法律保障体系; 丝绸之路经济带; 生态合作;	International	All	Theoretical	Commentary	Finance	Finance	China
1	CN	168	“一带一路”背景下甘肃省城镇环境特色发展战略研究	路遥; 董阳;		甘肃政法学院		甘肃	兰州	36.0611	103.834	2016	建筑设计管理	3	0	3	0	0		Provincial	甘肃政法学院	China	一带一路; 甘肃省; 城镇环境; 战略发展;	Subnational	Part	Theoretical	Commentary	Policy	Policy	China
1	CN	169	基于生态位的物流可持续发展研究——以丝绸之路经济带沿线地区为例	陈文新; 潘宇;		石河子大学	经济与管理学院	新疆	乌鲁木齐	43.8256	87.6168	2016	石河子大学学报(哲学社会科学版)	13	3	10	0	1		Provincial	新疆维吾尔自治区人文社科重点研究基地兵团屯垦经济研究中心2015年度招标立项重点项目	China	物流可持续发展; 生态位模型; 空间分布; 丝绸之路经济带;	Subnational	Part	Empirical	Original research	Business	Trade	China
2	CN	170	建设绿色“一带一路”的重要性——以乌兹别克斯坦资源环境特点为例	邬波; 葛察忠; 程翠云; 李红祥; 杨琦佳; 李晓琼;		环境保护部环境规划院		北京	北京	39.9042	116.407	2016	环境保护科学	18	0	16	2	5				Eurasia	绿色“一带一路”; 资源环境保护; 乌兹别克斯坦;	International	Part	Theoretical	Review	Policy	Principles	China
2	CN	171	“一带一路”战略对我国绿色金融立法之影响	赵晓磊;		南开大学	法学院	天津	天津	39.3434	117.362	2016	新经济	14	0	14	0	2				China	“一带一路”; 绿色金融; “赤道原则”; 立法国际化;	National	Part	Theoretical	Commentary	Finance	Finance	China
1	CN	172	“一带一路”与林业生态建设研究	刘珉;		国家林业局	经济发展研究中心	北京	北京	39.9042	116.407	2016	林业经济	14	0	14	0	4				General	一带一路; 丝绸之路经济带; 西部地区; 绿色发展;	International	All	Theoretical	Review	Ecology	Trade	China
2	CN	173	金融支持“一带一路”绿色产业发展效度检验——基于17个省份的面板数据模型	李文; 马润平;		东南大学	经济管理学院	江苏	南京	32.0603	118.797	2016	甘肃金融	17	5	12	0	4		National	国家自然科学基金面上项目	China	一带一路; 绿色产业; 金融支持; 时序全局主成分分析; 面板数据模型;	Subnational	Part	Empirical	Original research	Economics	Trade	China
2	CN	174	绿色“一带一路”建设的意义、原则及保障	刘贺青;		河海大学		江苏	南京	32.0603	118.797	2016	贵州省党校学报	4	0	4	0	2				General	一带一路; 生态文明; 环境风险	International	All	Theoretical	Commentary	Policy	Principles	China
2	CN	175	构建丝绸之路经济带西部生态安全屏障探析——以甘肃省为例	赵关维;		中共庆阳市委党校		甘肃	庆阳	35.7091	107.644	2016	中共银川市委党校学报	7	0	7	0	2				China	丝绸之路经济带生态安全屏障	Subnational	Part	Theoretical	Review	Policy	Protection	China
2	CN	176	“一带一路”框架下的绿色金融体系构建研究	李玫; 丁辉;		对外经济贸易大学	法学院	新疆	北京	39.9042	116.407	2016	环境保护	6	0	6	0	30				General	绿色金融; 环境保护; “一带一路”; 赤道原则; 生态环境;	International	All	Theoretical	Commentary	Finance	Finance	China
1	CN	177	绿色丝绸之路经济带建设与中亚生态环境问题——以咸海治理和塔吉克斯坦为例	徐海燕;		复旦大学	国际问题研究院	上海	上海	31.2304	121.474	2016	俄罗斯东欧中亚研究	4	0	3	1	3		State	教育部人文社会科学青年基金项目	Eurasia	绿色丝路经济带; 咸海; 高效节水农业; 小水电; 生态环境;	International	Part	Theoretical	Review	Geography	Policy	China
2	CN	178	打造绿色发展的“一带一路”	郭秀清;		解放军南京政治学院		江苏	南京	32.0603	118.797	2016	社科纵横	0	0	0	0	7				General	“一带一路”; 绿色发展; 绿色机制;	International	All	Theoretical	Commentary	Policy	Principles	China
2	CN	179	绿色“一带一路”的若干依托因素	薛志华;		武汉大学	国际问题研究院	湖北	武汉	30.5928	114.306	2016	重庆社会科学	30	3	27	0	8				General	环境保护; 绿色“一带一路”; 中国与全球化;	International	All	Theoretical	Review	Law	Principles	China
2	CN	180	绿色丝绸之路经济带建设在中亚的实践与政策探析	徐海燕;		复旦大学	国际问题研究院	上海	上海	31.2304	121.474	2016	华东师范大学学报(哲学社会科学版)	27	0	21	6	2		State	教育部人文社会科学青年基金项目	Eurasia	绿色丝绸之路经济带; 中亚农业现代化; 粮食通道; 新能源通道;	International	Part	Theoretical	Commentary	Policy	Policy	China
2	CN	181	“一带一路”战略下加快沿线国家绿色投资的探讨	杨振; 申恩威;		中国社会科学院	研究生院	北京	北京	39.9042	116.407	2016	对外经贸实务	0	0	0	0	8				General		International	All	Theoretical	Commentary	Policy	Finance	China
3	CN	182	丝绸之路经济带我国西北段城市群资源环境承载力的实证分析	程广斌; 龙文;		石河子大学	经济与管理学院	新疆	石河子	44.3061	86.0806	2016	华东经济管理	29	3	26	0	7		National	国家社会科学基金项目	China	丝绸之路经济带; 城市群; 资源环境承载力; 集对分析法; 面板数据模型;	Subnational	Part	Empirical	Original research	Geography	Policy	China
2	CN	183	“一带一路”视域下环境保护问题的战略定位与治理体系	王洛忠; 张艺君;		北京师范大学	政府管理学院	北京	北京	39.9042	116.407	2016	中国环境管理	24	0	24	0	15				General	一带一路; 环境保护; 协同政府; 公民参与; 环境NGO;	International	All	Theoretical	Review	Policy	Protection	China
2	CN	184	丝绸之路经济带实施环境会计制度存在的问题及对策	王小红; 张晓斌;		西安工程大学	管理学院	陕西	西安	34.3416	108.94	2016	管理观察	6	1	5	0	1		Provincial	陕西省社会科学基金项目	General	丝绸之路经济带; 环境会计; 环境会计信息披露;	International	All	Theoretical	Review	Economics	Capacity	China
2	CN	185	“一带一路”背景下我国绿色海洋经济发展的对策思考	沈宏益; 孙建利;		公安海警学院		浙江	宁波	29.8683	121.544	2016	商业会计	2	0	2	0	0		College	公安海警学院海警研究中心项目	Maritime	海洋经济; 绿色发展; 对策分析;	International	One	Theoretical	Commentary	Policy	Trade	China
2	CN	186	中企直接投资于“一带一路”其他国家的环境责任问题	胡德胜; 欧俊;		西安交通大学	法学院	陕西	西安	34.3416	108.94	2016	西安交通大学学报(社会科学版)	31	11	20	0	14		State	教育部哲学社会科学重大攻关项目	All	对外直接投资; “一带一路”建设; 生态文明; 绿色发展; 环境责任; 多元纠纷解决机制;	International	All	Theoretical	Review	Business	Finance	China
2	CN	187	“一带一路”生态旅游带发展模式与对策	董锁成; 赵敏燕; 郭鹏; 石广义; 李宇; 李泽红; 王隽妮; 朱少卿;		中国科学院	地理科学与资源研究所	北京	北京	39.9042	116.407	2016	中国科学院院刊	6	0	6	0	42		College	中科院“一带一路”重点部署项目	All	一带一路; 国际生态旅游带; 绿色产业; 发展模式;	International	All	Theoretical	Commentary	Tourism	Capacity	China
1	CN	188	中国西北“水三线”空间格局与水资源配置方略	邓铭江		新疆额尔齐斯河流域开发工程建设管理局		新疆	乌鲁木齐	43.8256	87.6168	2018	地理学报	30	10	20	0	1				China	西北“水三线”; 阳关线; 奇策线; 空间格局; 水资源配置; 协调发展; 中国;	Subnational	Part	Theoretical	Review	Geography	Protection	China
1	CN	189	“丝绸之路经济带”建设中我国西北地区的生态保护探析	李润珍; 温小亮;		太原科技大学	哲学所	山西	太原	37.8706	112.549	2016	山西高等学校社会科学学报	4	0	4	0	1				China	丝绸之路经济带; 生态保护; 国际合作; 我国西北地区	Subnational	Part	Theoretical	Commentary	Ecology	Protection	China
1	CN	190	丝绸之路经济带框架下新疆现代林业生态体系布局研究	张朝辉; 刘文佳; 耿玉德;		石河子大学	学经济与管理学院	新疆	石河子	44.3061	86.0806	2016	林业经济	4	0	4	0	0				China	丝绸之路经济带; 林业生态体系; 生态文明; 生态修复;	Subnational	Part	Theoretical	Review	Ecology	Capacity	China
2	CN	191	关于加快建设生态绿色丝绸之路经济带的思考	秦国伟; 李宇涵; 赵菁奇; 李本和;		安徽省林业厅		安徽	合肥	31.8206	117.227	2016	林业经济	4	0	4	0	1		National	国家社科基金重点项目	General	丝绸之路经济带; 生态; 绿色; 引水入疆;	International	All	Theoretical	Review	Policy	Principles	China
1	CN	192	“一带一路”战略与乳源“过山瑶之乡”民族生态旅游发展	符文涛; 王明星;		仲恺农业工程学院		广东	广州	23.1291	113.264	2016	清远职业技术学院学报	5	0	5	0	0				China	“一带一路”战略; 乳源县; “过山瑶之乡”; 民族生态旅游;	Subnational	Part	Theoretical	Commentary	Tourism	Capacity	China
2	CN	193	一带一路下中蒙矿产资源合作与环境风险研究	赵盼盼;		内蒙古财经大学	资源与环境经济学院	内蒙古	呼和浩特	40.8424	111.75	2016	内蒙古财经大学学报	3	0	3	0	3				CMRC	丝绸之路经济带; 中蒙矿产资源; 环境风险	International	Part	Theoretical	Review	Mining	Protection	China
2	CN	194	“一带一路”绿色发展的战略实施框架	董战峰; 葛察忠; 王金南; 严小东; 程翠云;		环境保护部环境规划院		北京	北京	39.9042	116.407	2016	中国环境管理	6	0	6	0	30		State	环境保护部财政预算项目“一带一路”生态环境保护专项规划研究支持	General	“一带一路”; 绿色发展; 战略框架; 政策机制;	International	All	Theoretical	Framework	Policy	Principles	China
2	CN	195	“一带一路”战略的环境风险分析与应对策略	徐鹤; 齐曼古丽·依里哈木; 姚荣; 吴婧;		南开大学	环境科学与工程学院	天津	天津	39.3434	117.362	2016	中国环境管理	6	0	6	0	16		National	国家自然科学基金项目	General	一带一路; 环境风险; 环境机遇; 对策;	International	All	Theoretical	Review	Policy	Protection	China
2	CN	196	“一带一路”战略背景下的中国省域绿色发展:现状、问题与对策	林永生;		北京师范大学	经济资源与管理研究院	北京	北京	39.9042	116.407	2016	中国环境管理	9	0	9	0	7		National	国家自然科学基金重点项目	China	一带一路; 战略; 绿色发展;	National	All	Theoretical	Review	Policy	Capacity	China
2	CN	197	新疆“丝绸之路经济带核心区”建设中的环境资源问题及其应对	吴玉萍;		石河子大学	政法学院	新疆	石河子	44.3061	86.0806	2016	华北电力大学学报(社会科学版)	5	0	5	0	2		Provincial	2014年度新疆生产建设兵团社会科学基金项目	China	环境问题; 环境保护; 丝绸之路经济带; 新疆;	Subnational	Part	Theoretical	Review	Geography	Policy	China
1	CN	198	“一带一路”背景下天水绿色发展路径探析	宋彦军;		天水市麦积区委党校		甘肃	天水	34.5809	105.725	2016	新丝路(下旬)	0	0	0	0	0				China	“一带一路”背景下天水绿色发展路径探析	Subnational	Part	Theoretical	Commentary	Policy	Protection	China
2	CN	199	生态伦理视域下西部地区“一带一路”走出去战略新思考	张桢;		安顺市委党校		贵州	安顺	26.2531	105.948	2016	淮北职业技术学院学报	5	0	5	0	0				China	一带一路；区域经济；特色产业；生态伦理；走出去；西部地区	Subnational	Part	Theoretical	Commentary	Ethics	Principles	China
2	CN	200	浅析“一带一路”背景下的生态文明建设	邰子芳;		吉林师范大学		吉林	四平	43.1664	124.35	2016	知音励志	3	0	3	0	0				General	“一带一路”；生态文明理念	International	All	Theoretical	Commentary	Policy	Principles	China
2	CN	201	“一带一路”战略下的绿色金融体系如何构建	喻奇		对外经济贸易大学		北京	北京	39.9042	116.407	2016	时代金融	2	0	2	0	10				General	一带一路; 绿色金融体系;	International	All	Theoretical	Commentary	Finance	Finance	China
2	CN	202	区域环境合作:丝绸之路经济带生态保障的法律对策	郝少英;		西北政法大学	经济法学院	陕西	西安	34.3416	108.94	2016	南京工业大学学报(社会科学版)	13	0	13	0	3		National	国家社会科学基金项目	General	区域环境合作; 丝绸之路经济带; 生态保障; 环境外交; 法律对策;	International	All	Theoretical	Review	Law	Law	China
2	CN	203	丝绸之路经济带背景下西部生态文明建设:困境、利益冲突及应对机制	何爱平; 赵仁杰;		西北大学	经济管理学院	陕西	西安	34.3416	108.94	2016	人文杂志	3	1	2	0	4		National	国家社会科学基金项目	China	丝绸之路经济带; 西部; 生态文明建设;	Subnational	Part	Theoretical	Review	Policy	Principles	China
2	CN	204	参与共建海上丝绸之路 促进广西海洋生态建设	林昆勇; 余克服;		广西大学	海洋学院	广西	南宁	22.817	108.367	2016	城市	7	0	7	0	2		National	国家重大科学研究计划项目	Maritime	海上丝绸之路; 广西; 海洋生态文明; 建设与发展;	International	Part	Theoretical	Commentary	Policy	Capacity	China
2	CN	205	丝绸之路经济带框架下伊犁外向型绿色农产品生产基地建设对策思考	何瑞霞;		中共伊犁哈萨克自治州委党校		新疆	伊宁	43.9458	81.6912	2016	农村经济与科技	5	0	5	0	1				China	绿色农产品生产基地；外向型；对策	Subnational	Part	Theoretical	Commentary	Business	Trade	China
2	CN	206	“一带一路”战略背景下中国企业“走出去”的环境挑战	周渝; 吴婧; 张一心; 齐曼古丽·依里哈木;		南开大学	环境科学与工程学院	天津	天津	39.3434	117.362	2016	未来与发展	12	0	12	0	2		National	国家自然科学基金项目	General	一带一路; 走出去; 海外投资; 产能过剩; 环境挑战;	International	All	Theoretical	Review	Business	Law	China
2	CN	207	基于“一带一路”战略的广西生态经济发展	梁妍妍;		广西经济管理干部学院		广西	南宁	22.817	108.367	2016	经贸实践	5	0	5	0	1		Provincial	广西经济管理干部学院科研项目	China	生态经济; 广西省; 一带一路;	Subnational	Part	Theoretical	Commentary	Economics	Policy	China
2	CN	208	“一带一路”战略的生态伦理研究	韩博;		辽宁大学	马克思主义学院	辽宁	沈阳	41.8057	123.431	2016	沈阳师范大学学报(社会科学版)	9	0	9	0	2		College	2014年度辽宁大学青年科研基金项目	General	马克思; 生态伦理; “一带一路”; 生态文明;	International	All	Theoretical	Commentary	Marxism	Principles	China
2	CN	209	“一带一路”战略下徐州经济增长点及其培育对策研究——以徐州生态旅游业为例	李筱刚; 鲍镜屹;		江苏建筑职业技术学院		江苏	徐州	34.2058	117.284	2016	企业改革与管理	3	0	3	0	1				China	“一带一路”; 徐州经济增长; 生态旅游业;	Subnational	Part	Theoretical	Commentary	Tourism	Capacity	China
2	CN	210	“一带一路”战略与我国绿色产业发展	赵春明;		北京师范大学	经济与工商管理学院	北京	北京	39.9042	116.407	2016	学海	5	0	5	0	17		National	国家社会科学基金重大项目	China	“一带一路”战略; 绿色产业; 重点领域; 发展路径;	National	Part	Theoretical	Review	Economics	Trade	China
2	CN	211	“一带一路”战略下的贸易商生态责任	李晓郛;		上海财经大学法学院		上海	上海	31.2304	121.474	2016	上海对外经贸大学学报	18	2	16	0	3		National	国家社会科学基金重大项目	General	一带一路; 贸易商; 生态责任;	International	All	Theoretical	Commentary	Business	Trade	China
2	CN	212	青海省融入“丝绸之路经济带”产业生态化战略研究	王建军; 程昱翔; 李志霞; 赵司楠;		青海大学		青海	西宁	36.6171	101.778	2016	青海师范大学学报(哲学社会科学版)	14	0	14	0	3		National	国家社会科学基金项目	China	青海; 丝绸之路经济带; 产业生态化; 战略; 生态创新;	Subnational	Part	Theoretical	Review	Economics	Trade	China
1	CN	213	“一带一路”背景下福建发展竹文化生态旅游的优势与建议	张燕;		泉州幼儿师范高等专科学校		福建	泉州	24.8741	118.676	2015	世界竹藤通讯	4	0	4	0	3				China	一带一路； 生态旅游； 竹文化； 建议； 福建	Subnational	Part	Theoretical	Commentary	Tourism	Capacity	China
2	CN	214	“一带一路”背景下福建森林生态旅游的研究	张燕;		泉州幼儿师范高等专科学校		福建	泉州	24.8741	118.676	2015	农村经济与科技	8	0	8	0	4		Provincial	福建省教育厅A类科技研究项目	China	福建一带一路; 生态旅游; 竹文化; 建议; 福建;	Subnational	Part	Theoretical	Commentary	Tourism	Capacity	China
2	CN	215	中非环境发展合作:打造一带一路绿色支点	李霞; 刘婷; 卢笛音;		中国-东盟环境保护合作中心		北京	北京	39.9042	116.407	2015	环境与可持续发展	11	0	11	0	0				Africa	一带一路; 中国与非洲; 绿色发展; 对外投资;	International	Part	Theoretical	Commentary	Policy	Principles	China
2	CN	216	政府协调与“一带一路”生态环境国际合作	徐燕兰;		肇庆学院	思想政治理论教学部	广东	肇庆	23.0472	112.465	2015	肇庆学院学报	12	0	12	0	2				General	政府协调；“一带一路”；生态国际合作	International	All	Theoretical	Commentary	Policy	Principles	China
2	CN	217	“一带一路”建设中的环境保护法律制度构建	刘恩媛;		上海政法学院		上海	上海	31.2304	121.474	2015	理论与现代化	9	1	8	0	9		State	教育部人文社会科学研究一般项目	General	国内法规制; 企业的社会责任; 多双边条约;	International	All	Theoretical	Commentary	Law	Law	China
2	CN	218	“一带一路”战略下关于建设中国生态文明的思考	杨德;		沁园春生态产业集团		甘肃	定西	35.5807	104.626	2015	甘肃科技	7	0	7	0	2				China	生态文明；一带一路；西部地区；环保；民企；解决就业	Subnational	Part	Theoretical	Review	Policy	Principles	China
3	CN	219	丝绸之路经济带工业环境效率的动态评价及影响因素研究	焦兵; 孙君厚;		西安财经学院	中国(西安)丝绸之路研究院	陕西	西安	34.3416	108.94	2015	统计与信息论坛	14	3	11	0	10		State	教育部人文社会科学基金青年项目	China	丝绸之路经济带；工业环境效率；Ｓｕｐｅｒ－ＳＢＭ 模型	Subnational	Part	Empirical	Original research	Economics	Law	China
1	CN	220	丝绸之路经济带生态环境格局与生态文明建设模式	朱邑;		湖南省双峰县委党校		湖南	娄底	27.7001	111.993	2015	现代经济信息	3	0	3	0	1				General	丝绸之路; 生态环境; 生态文明;	International	All	Theoretical	Commentary	Policy	Principles	China
2	CN	221	基于“一带一路”战略的四川省生态经济发展研究	吴晓琴;		西华师范大学		四川	南充	30.8378	106.111	2015	商场现代化	3	0	3	0	1				China	一带一路; 区域经济; 生态经济;	Subnational	Part	Theoretical	Commentary	Economics	Policy	China
1	CN	222	基于“一带一路”战略的江苏灌河流域水环境现状分析	季健; 张晓燕; 康冬梅;		盐城师范学院	商学院	江苏	盐城	33.3473	120.164	2015	环境保护与循环经济	12	0	12	0	2		Provincial	江苏省社会科学基金项目	China	一带一路; 水环境; 灌河流域;	Subnational	Part	Theoretical	Framework	Geography	Protection	China
1	CN	223	丝绸之路经济带节点省份能源生态效益动态分析——以甘肃省为例	韦晓宏; 王建民; 尚海洋;		兰州财经大学	农林经济管理学院	甘肃	兰州	36.0611	103.834	2015	沈阳师范大学学报(自然科学版)	9	2	7	0	1		National	国家自然科学基金资助项目	China	丝绸之路经济带; 能源生态效益; 能源足迹; 可持续发展; 甘肃省;	Subnational	Part	Empirical	Original research	Economics	Trade	China
2	CN	224	基于生态文明视角和“一带一路”战略构想博弈下的哈大齐工业走廊新常态发展研究	魏璐瑶; 陈晓红;		哈尔滨师范大学	地理科学学院	黑龙江	哈尔滨	45.8038	126.535	2015	国土与自然资源研究	0	0	0	0	0		Provincial	黑龙江省教育厅科学技术研究项目	China	“一带一路”战略; 博弈; 哈大齐工业走廊; 新常态发展;	Subnational	Part	Theoretical	Commentary	Policy	Law	China
2	CN	225	“一带一路”对外投资中的环境附属协定模式——以中国—东盟自由贸易区为例	朱雅妮;		湖南师范大学	法学院讲师	湖南	长沙	28.2282	112.939	2015	江西社会科学	10	3	7	0	12		Provincial	湖南省科技厅软科学项目	General	一带一路；中国—东盟；国际投资法；环境附属协定	International	All	Theoretical	Review	Law	Trade	China
1	CN	226	“一带一路”建设农业生态环境合作现状与前景分析	姜晔; 耿建忠;		农业部对外经济合作中心		北京	北京	39.9042	116.407	2015	世界农业	7	0	7	0	7				General	生态环境; 农业合作; “一带一路”;	International	All	Theoretical	Review	Ecology	Trade	China
3	CN	227	“一带一路”背景下的新疆煤炭产业生态产业链构建研究	赵菲菲; 敬莉;		新疆财经大学	经济学院	新疆	乌鲁木齐	43.8256	87.6168	2015	伊犁师范学院学报(社会科学版)	22	0	22	0	4		National	国家社会科学基金资助项目	China	丝绸之路经济带; 新疆; 煤炭产业; 生态产业链; 工业生态园区;	Subnational	Part	Theoretical	Review	Geography	Trade	China
1	CN	228	云南省在丝绸之路经济带发展中的资源环境基础分析	王大力;		云南师范大学	旅游与地理科学学院	云南	昆明	24.8801	102.833	2015	新丝路(下旬)	4	1	3	0	1		National	国家自然科学基金项目	China	云南省; 丝绸之路经济带; 资源环境基础;	Subnational	Part	Empirical	Original research	Geography	Trade	China
3	CN	229	中国对丝绸之路经济带重点国家OFDI环境及效应研究——基于我国对上合组织国家的投资分析	刘宁; 龚新蜀;		石河子大学		新疆	石河子	44.3061	86.0806	2015	经济问题探索	13	5	8	0	12				Eurasia	丝绸之路经济带; OFDI; 投资环境; 贸易效应; 变异系数TOPSIS 法	International	One	Empirical	Original research	Economics	Trade	China
1	CN	230	加强新疆环境保护 助力“一带一路”建设	彭银双; 刘庆;		乌鲁木齐京诚检测技术有限公司		新疆	乌鲁木齐	43.8256	87.6168	2015	吉林农业	2	0	2	0	1				China	“一带一路”；新疆；环境保护	Subnational	Part	Theoretical	Commentary	Policy	Protection	China
2	CN	231	“丝绸之路经济带”生态保护一体化战略研究	任海军; 唐晶;		兰州大学	丝绸之路经济带研究中心	甘肃	兰州	36.0611	103.834	2015	兰州大学学报(社会科学版)	38	14	24	0	7		College	兰州大学中央高校基本科研业务费专项资金	General	丝绸之路经济带; 生态保护一体化; 可持续发展; 经济合作; 跨境生态保护;	International	All	Theoretical	Framework	Policy	Protection	China
2	CN	232	“一带一路”背景下的环境冲突与矛盾化解	叶琪;		福建师范大学	经济学院	福州	福建	26.4837	117.925	2015	现代经济探讨	10	0	10	0	34		National	国家社科基金青年项目	General	一带一路; 生态文明; 环境冲突; 矛盾化解; 区域合作;	International	All	Theoretical	Framework	Policy	Principles	China
1	CN	233	丝绸之路经济带生态旅游发展的收敛性检验	王怡;		商洛学院	经济与管理学院	陕西	商洛	33.8704	109.94	2015	统计与决策	7	6	1	0	2		Provincial	陕西省社科重大理论与现实问题研究项目	China	丝绸之路经济带; 生态旅游; 收敛性;	Subnational	Part	Empirical	Original research	Economics	Capacity	China
2	CN	234	丝绸之路经济带环境保护问题研究	闻倩; 王文文;		云南大学		云南	昆明	24.8801	102.833	2015	商	0	0	0	0	1				General	丝绸之路经济带; 国际贸易; 生态环境;	International	All	Theoretical	Commentary	Policy	Protection	China
2	CN	235	青海省融入丝绸之路经济带的生态法制建设	杜文艳;		青海师范大学	政法学院	青海	西宁	36.6171	101.778	2015	青海师范大学学报(哲学社会科学版)	4	0	4	0	0				China	青海；生态屏障；生态法制	Subnational	Part	Theoretical	Framework	Law	Law	China
2	CN	236	丝绸之路经济带的能源合作与环境风险应对	石莹; 何爱平;		西北大学	经济管理学院	陕西	西安	34.3416	108.94	2015	改革	10	0	10	0	35		National	国家社会科学基金项目	General	丝绸之路经济带; “一带一路”战略; 经济全球化;	International	All	Theoretical	Review	Policy	Protection	China
1	CN	237	丝绸之路经济带战略下终南山文化生态的保护	屈华;		咸阳师范学院	历史文化学院	陕西	咸阳	34.3296	108.709	2015	咸阳师范学院学报	14	0	14	0	1		Provincial	陕西省重点扶持学科历史地理学子课题阶段性成果	China	终南山; 文化生态; 丝绸之路经济带	Subnational	Part	Theoretical	Review	Anthropology	Protection	China
2	CN	238	西部生态旅游发展的法律困境与对策——以丝绸之路经济带的构建为背景和切入点	李婉琳;		昆明理工大学	云南省地方立法研究院	云南	昆明	24.8801	102.833	2014	云南大学学报(法学版)	0	0	0	0	2				China	丝绸之路经济带; 生态旅游; 可持续发展;	Subnational	Part	Theoretical	Commentary	Law	Capacity	China
2	CN	239	“一带一路”地质调查工作刍议	刘大文;		中国地质调查局		北京	北京	39.9042	116.407	2015	中国地质	6	1	5	0	9				All	一带一路；丝绸之路经济带；21 世纪海洋丝绸之路；地质调查；国际合作；规划部署	International	All	Theoretical	Review	Geology	Capacity	China
1	CN	240	21世纪海上丝绸之路海洋上层热含量及热比容海平面异常变化	齐庆华; 蔡榕硕;		国家海洋局第三海洋研究所		福建	厦门	24.4798	118.089	2017	海洋学报	5	0	5	0	0		National	国家重点研发计划"全球变化及应对"重点专项	Maritime	上层海洋热含量; 太平洋; 印度洋; 海平面上升; 比容效应; 气候变化	International	One	Theoretical	Review	Geography	Capacity	China
2	CN	241	丝绸之路经济带矿产开发利用状况及“走出去”相关对策建议	杜轶伦;		中国地质大学	地质过程与矿产资源国家重点实验室	北京	北京	39.9042	116.407	2017	地质通报	20	0	20	0	3		State	中国地质调查局项目	General	丝绸之路经济带; 矿产开发利用; 矿业政策; 环境保护; 需求对接;	International	All	Theoretical	Review	Mining	Trade	China
1	CN	242	“一带一路”背景下天津湿地生态旅游发展SWOT分析	黄妍莺;张威;高学成;张桢;		天津财经大学	商学院	天津	天津	39.3434	117.362	2019	旅游纵览(下半月)					0		Provincial	天津市教委科研计划	China		Subnational	Part	Theoretical	Review	Tourism	Capacity	China
3	CN	243	基于SBM-Malmquist-Tobit的“一带一路”重点省份绿色经济效率评价及影响因素分析	孙金岭;朱沛宇;		兰州理工大学	经济管理学院	甘肃	兰州	36.0611	103.834	2019	科技管理研究					0		National	国家社会科学基金项目	China		Subnational	Part	Empirical	Original research	Economics	Trade	China
2	CN	244	“一带一路”沿线环境规划合作框架构建	程翠云;葛察忠;杜艳春;		生态环境部	环境规划院	北京	北京	39.9042	116.407	2019	环境保护科学					0		Foreign	美国环保协会北京代表处支持项目	General		International	All	Theoretical	Framework	Policy	Policy	China
3	CN	245	基于环境规制中国对“一带一路”火电投资实证分析	姚荣;徐鹤;		南开大学	环境科学与工程学院	天津	天津	39.3434	117.362	2019	环境污染与防治					0		National	国家自然科学基金资助项目	All		International	All	Empirical	Original research	Economics	Trade	China
3	CN	246	我国对“一带一路”沿线国家OFDI的绿色经济增长效应	胡琰欣;屈小娥;李依颖;		西安交通大学	经济与金融学院	陕西	西安	34.3416	108.94	2019	经济管理					0		Provincial	陕西省社会科学基金项目	All		International	All	Empirical	Original research	Economics	Trade	China
2	CN	247	“一带一路”背景下绿色产品合作发展路径探究	赵振宇;汪宝;		宁夏大学	经济管理学院	宁夏	银川	38.4872	106.231	2019	财会月刊					0		National	国家自然科学基金地区项目	All		International	All	Empirical	Original research	Economics	Trade	China
2	CN	248	推动绿色“一带一路”发展的绿色金融政策研究	马骏;周月秋;殷红;张静文;郭可为;刘嘉龙;邵丹青;祁星		清华大学		北京	北京	39.9042	116.407	2019	金融论坛					0		NGO	自然资源保护协会	General		International	All	Theoretical	Review	Finance	Finance	China
3	CN	249	“一带一路”沿线国家绿色全要素能源效率的时空分异研究——基于超效率DEA模型和GML指数法	岳立;杨玉春;		兰州大学:	经济学院	甘肃	兰州	36.0611	103.834	2019	经济问题探索					0		College	中央高校基本科研业务费	All		International	All	Empirical	Original research	Economics	Trade	China
2	CN	250	中国企业投资“一带一路”国家的生态环境风险及法律对策研究	肖蓓;		华中师范大学	法学院	湖北	武汉	30.5928	114.306	2019	国际论坛					0		State	教育部哲学社会科学研究重大课题攻关项目	General		International	All	Theoretical	Review	Policy	Law	China
2	CN	251	“一带一路”沿线中国西部地区生态旅游的发展策略	马潇;		太原学院	旅游系	山西	太原	37.8706	112.549	2018	中国管理信息化					1				China		Subnational	Part	Theoretical	Framework	Tourism	Capacity	China
2	CN	252	“一带一路”背景下我国对外贸易对环境污染的影响效应研究	彭颖;		江西师范大学		江西	南昌	28.6829	115.858	2019	现代商贸工业					0				General		International	All	Theoretical	Review	Economics	Trade	China
1	CN	253	东北—蒙东经济区绿色植保在实施“一带一路”倡议中面临的挑战与发展	魏毅;李柱刚;赵君;许国庆;秦庆明;席景会;张炬红;李茂海;李启云;薛春生;张世宏;		吉林大学	植物科学学院	吉林	长春	43.8171	125.324	2019	生物安全学报					0				CMRC		Subnational	Part	Theoretical	Review	Ecology	Protection	China
1	CN	254	丝绸之路经济带生态环境格局与生态文明建设模式	李泽红;王卷乐;赵中平;董锁成;李宇;诸云强;程昊		中国科学院	地理科学与资源研究所	北京	北京	39.9042	116.407	2014	资源科学					1		National	国家自然科学基金青年项目	All		International	All	Empirical	Original research	Ecology	Protection	China
2	CN	255	“一带一路”背景下西部现代绿色物流发展研究	肖伟;		甘肃政法学院	经济管理学院	甘肃	兰州	36.0611	103.834	2018	经济研究导刊					0				China		Subnational	Part	Theoretical	Review	Business	Trade	China
2	CN	256	“一带一路”倡议对绿色金融发展的促进作用研究	杜婕;张墨竹;		吉林大学	经济学院	吉林	长春	43.8171	125.324	2019	吉林大学社会科学学报					0				General		International	All	Empirical	Original research	Finance	Finance	China
2	CN	257	“一带一路”战略背景下企业绿色营销策略研究	顾涵君;李冰;		佳木斯大学	经济与管理学院	黑龙江	佳木斯	46.7998	130.319	2019	农村经济与科技					0				General		International	All	Theoretical	Framework	Business	Trade	China
2	CN	258	浅析“一带一路”倡议下绿色会计的发展	荣昱;		河南大学	商学院	河南	开封	34.7973	114.308	2019	山西农经					0				General		International	All	Theoretical	Commentary	Finance	Policy	China
3	CN	259	基于“一带一路”背景下绿色贸易壁垒对新疆瓜果出口的影响分析	李冬梅;祁春节;		云南省农业科学院	农业经济与信息研究所	云南	昆明	24.8801	102.833	2019	中国农业资源与区划					0				China		Subnational	Part	Empirical	Original research	Economics	Trade	China
2	CN	260	“一带一路”视域下新疆生态环境风险防控论	王燕飞;		新疆财经大学	法学院	新疆	乌鲁木齐	43.8256	87.6168	2019	河北地质大学学报					0				China		Subnational	Part	Theoretical	Framework	Ecology	Protection	China
1	CN	261	“丝绸之路经济带”中国段(西部)城镇化进程中的生态选择	安公平;		中共秦州区委党校		甘肃	天水	34.5809	105.725	2019	天水行政学院学报					0				China		Subnational	Part	Theoretical	Review	Ecology	Protection	China
2	CN	262	“一带一路”沿线国家绿色发展能力研究	李师源;		福建师范大学	经济学院	福建	福州	26.0745	119.296	2019	福建师范大学学报(哲学社会科学版)					0				All		International	All	Empirical	Original research	Geography	Capacity	China
1	CN	263	“一带一路”地区资源环境多要素空间格局初探	王卷乐;李舸;鲍曙明;魏海硕;		中国科学院	地理科学与资源研究所	北京	北京	39.9042	116.407	2019	农业大数据学报					0		State	中国科学院	All		International	All	Empirical	Original research	Geography	Capacity	China
2	CN	264	绿色“一带一路”投资争端解决机制探究	潘晓滨;王志国;王梓荧;		天津财经大学	法学院	天津	天津	39.3434	117.362	2019	资源节约与环保					0				General		International	All	Theoretical	Commentary	Law	Law	China
1	CN	265	“丝绸之路经济带”甘肃段重要节点城市环境竞争力评价	姚文秀;赵成章;王建良;张伟涛;		西北师范大学	地理与环境科学学院	甘肃	兰州	36.0611	103.834	2019	冰川冻土					0		National	国家自然科学基金项目	China		Subnational	Part	Empirical	Original research	Economics	Trade	China
1	CN	266	“丝绸之路经济带”资源开发与草原生态及牧区社会——以新疆阿勒泰地区为例	陈祥军;		中南民族大学	民族学与社会学学院	湖北	武汉	30.5928	114.306	2019	中南民族大学学报(人文社会科学版)					0		National	国家社会科学青年基金项目	China		Subnational	Part	Theoretical	Review	Geography	Capacity	China
2	CN	267	“一带一路”视角下白俄罗斯绿色发展方式及其借鉴意义	周光迅;高伟;		浙江理工大学	马克思主义学院	浙江	杭州	30.2741	120.155	2019	浙江理工大学学报(社会科学版)					0		State	教育部	Eurasia		International	Part	Theoretical	Review	Policy	Policy	China
3	CN	268	“一带一路”沿线国家增加值出口贸易的环境成本:事实与影响因素	彭冬冬;徐吟川;		中共福建省委党校	工商管理教研部	福建	福州	26.0745	119.296	2019	国际商务(对外经济贸易大学学报)					0		National	国家社会科学基金青年项目	All		International	All	Empirical	Original research	Economics	Trade	China
2	CN	269	欧盟环境和气候主流化及其对“一带一路”投融资绿色化的启示	刘援;郑竟;于晓龙;		生态环境部		北京	北京	39.9042	116.407	2019	环境保护					0		State	中国—欧盟政策对话支持项目二期	Eurasia		International	Part	Theoretical	Review	Finance	Finance	China
2	CN	270	“一带一路”沿线国家绿色金融合作机制构建研究	张伟伟;李天琦;高锦杰;		长春理工大学	经济管理学院	吉林	长春	43.8171	125.324	2019	经济纵横					0		National	国家社会科学基金项目	General		International	All	Theoretical	Review	Finance	Finance	China
2	CN	271	“一带一路”背景下我国矿业绿色发展之对策	张青枝;		广西壮族自治区地质调查院		广西	南宁	22.817	108.367	2019	中国市场					0				China		Subnational	Part	Theoretical	Commentary	Mining	Policy	China
2	CN	272	“一带一路”背景下衡阳绿色农产品出口基地建设研究	王冰;朱臻毅;		湖南交通工程学院	经济管理学院	湖南	衡阳	26.8934	112.572	2019	吉林农业					0				China		Subnational	Part	Theoretical	Commentary	Geography	Trade	China
3	CN	273	“一带一路”沿线国家环境全要素生产率动态评价及绿色发展的国别差异——基于DEA-Malmquist指数的实证研究	马骍;		中国社会科学院	民族学与人类研究所	北京	北京	39.9042	116.407	2019	河南大学学报(社会科学版)					0		National	国家社会科学基金项目	All		International	All	Empirical	Original research	Economics	Trade	China
1	CN	274	京杭运河江苏段绿色开发与“一带一路”建设的对接——基于中美贸易摩擦背景下的思考	李进才;		江苏信息职业技术学院商学院		江苏	无锡	31.4912	120.312	2018	中国商论					0		Provincial	江苏省高校哲社科项目	China		Subnational	Part	Theoretical	Review	Policy	Policy	China
2	CN	275	世界银行环境和社会政策对绿色“一带一路”建设的启示	朱源;姚荣;		生态环境部		北京	北京	39.9042	116.407	2019	环境保护					0		State	环保合作专项	General		International	All	Theoretical	Review	Finance	Finance	China
1	CN	276	丝绸之路经济带核心区旅游生态安全及障碍度分析	丁晓慧;李晓东;梁巧霞;李振山;		新疆大学	资源与环境科学学院	新疆	乌鲁木齐	43.8256	87.6168	2019	旅游纵览(下半月)					1				China		Subnational	Part	Empirical	Original research	Tourism	Protection	China
3	CN	277	经济全球化能够有效抑制“一带一路”沿线国家的生态足迹吗?——来自动态门槛面板模型的经验证据	聂莹;刘清杰;孙素芬;		农林科学院	农业信息与经济研究所	北京	北京	39.9042	116.407	2019	自然资源学报					0		National	国家社会科学基金重大项目	All		International	All	Empirical	Original research	Economics	Trade	China
2	CN	278	“一带一路”合作倡议的实施与生态伦理的发展走向	张宇;		南宁师范大学	马克思主义学院	广西	南宁	22.817	108.367	2019	广西教育学院学报					0				General		International	All	Theoretical	Review	Ethics	Principles	China
3	CN	279	“一带一路”参与国家绿色指数评价	于莎;贠涛;朱晓暄;李珊珊;赵新力;		中国科学技术交流中心		北京	北京	39.9042	116.407	2019	全球科技经济瞭望					0				All		International	All	Empirical	Original research	Economics	Trade	China
2	CN	280	推进我国“一带一路”火电绿色投资的思考与建议	徐鹤;姚荣;黄妍莺;		南开大学	生态文明研究院	北京	北京	39.9042	116.407	2019	环境保护					0				General		International	All	Theoretical	Review	Finance	Trade	China
2	CN	281	基于“一带一路”环境下我国外贸企业的核心竞争力探究	张祺玥;		呼和浩特市第二中学		内蒙古	呼和浩特	40.8424	111.75	2019	现代经济信息					0				General		International	All	Theoretical	Review	Economics	Capacity	China
3	CN	282	“一带一路”沿线国家绿色增长态势分析	王勤花;杨太宝;高峰;王宝;王鹏龙;徐冰鑫;		兰州大学	资源环境学院	甘肃	兰州	36.0611	103.834	2019	中国经贸导刊(中)					0		State	中国科学院	All		International	All	Empirical	Original research	Geography	Protection	China
3	CN	283	“一带一路”倡议沿线地区绿色食品产业生产技术效率研究	刘春明;郝庆升;		吉林工程技术师范学院	工商管理学院	吉林	长春	43.8171	125.324	2019	黑龙江畜牧兽医					0		State	农业部2015 年软科学政策调研项目(	China		Subnational	Part	Empirical	Original research	Economics	Trade	China
2	CN	284	绿色“一带一路”顶层设计研究与思考	张继栋;潘健;杨荣磊;邢国均;		国家发展改革委国际合作中心		北京	北京	39.9042	116.407	2018	全球化					0				General		International	All	Theoretical	Review	Policy	Principles	China
3	CN	285	城市化对绿色全要素生产率影响的金融发展传导效应——以“一带一路”国家为例	武宵旭;葛鹏飞;		西北大学	经济管理学院	陕西	西安	34.3416	108.94	2019	贵州财经大学学报					0				All		International	All	Empirical	Original research	Economics	Finance	China
1	CN	286	“一带一路”部分国家生态绩效评估	李伟;杜伟;王帅强;		塔里木大学	经济与管理学院	新疆	阿拉尔	40.5477	81.2805	2019	会计之友					0		National	国家社科基金西部项目	All		International	Part	Empirical	Original research	Economics	Protection	China
2	CN	287	“一带一路”倡议下跨境流域生态补偿——国际经验与中国对策	余慧容;郑钰;杜鹏飞;		清华大学	环境学院	北京	北京	39.9042	116.407	2018	中国环境管理					0		National	国家重点研发计划项目	General		International	All	Theoretical	Review	Law	Policy	China
1	CN	288	云南绿色生态茶融入“一带一路”建设的对策	牛元帅;		云南师范大学	经管学院	云南	昆明	24.8801	102.833	2018	茶叶通讯					0		Provincial	云南省哲学社会科学规划项目	China		Subnational	Part	Theoretical	Review	Business	Capacity	China
2	CN	289	“一带一路”生态文化旅游产业发展模式与对策	邱振东;		金华广播电视大学		浙江	金华	29.0792	119.647	2018	旅游纵览(下半月)					0				General		International	All	Theoretical	Commentary	Tourism	Capacity	China
2	CN	290	煤电行业“一带一路”绿色产能合作现状与前景分析	兰燕;		北京华电力拓能源科技有限公司		北京	北京	39.9042	116.407	2018	中国煤炭					0				General		International	All	Theoretical	Review	Business	Trade	China
3	CN	291	“一带一路”背景下环境规制对FDI的影响研究	田露;		广东工业大学	经济与贸易学院	广东	广州	23.1291	113.264	2018	时代金融					0		Provincial	广州市哲学社会科学发展	All		International	All	Empirical	Original research	Economics	Policy	China
3	CN	292	“一带一路”建设对沿线中国重点省域绿色全要素生产率的影响	刘钻扩;辛丽;		山东师范大学	商学院	山东	济南	36.6512	117.12	2018	中国人口·资源与环境					2		Provincial	山东省社会科学规划项目	China		Subnational	Part	Empirical	Original research	Economics	Trade	China
1	CN	293	城镇化-生态环境-旅游产业耦合协调发展研究——以丝绸之路经济带9省(区、市)为例	韩文艳;陈兴鹏;庞家幸;王宁飞;于原浩;		兰州大学	资源环境学院	甘肃	兰州	36.0611	103.834	2018	兰州大学学报(自然科学版)					0		National	国家自然科学基金项目	China		Subnational	Part	Empirical	Original research	Economics	Capacity	China
2	CN	294	“海上丝绸之路”背景下的惠州市生态文明建设	尹辉;戴学军;		惠州学院地理与旅游学院		广东	惠州	23.1123	114.416	2018	科技资讯					0		Provincial	广东省教育厅特色创新类项目	China		Subnational	Part	Theoretical	Commentary	Policy	Principles	China
1	CN	295	丝绸之路经济带生产网络与生态环境协同度动态评价及生态环境风险规避	张赛;		西安航空学院		陕西	西安	34.3416	108.94	2018	经济师					0		College	西安航空学院校级重点课题	All		International	All	Empirical	Original research	Economics	Trade	China
2	CN	296	马克思“社会关系”理论生态意蕴的当代确证——“人类命运共同体”与“一带一路”的生态意义	刘兴盛;		吉林大学		吉林	长春	43.8171	125.324	2018	青海社会科学					0		National	国家社会科学基金重大项目	General		International	All	Theoretical	Original research	Ethics	Principles	China
3	CN	297	“丝绸之路经济带”绿色全要素能源效率的地区差异及影响因素研究——基于Global Malmquist-Luenberger指数的实证分析	岳立;杨玉春;江铃峰;		兰州大学		甘肃	兰州	36.0611	103.834	2018	兰州大学学报(社会科学版)					0		College	兰州大学中央高校基本科研业务费	All		International	All	Empirical	Original research	Economics	Trade	China
3	EN	1	The dynamic links between CO2 emissions, energy consumption and economic development in the countries along â€œthe Belt and Roadâ€	Yunyang Liu; Yu Hao	57202954017;56430318800;	Beijing Institute of Technology	Center for Energy and Environmental Policy Research	Beijing	Beijing	39.9042	116.407	2018	Science of the Total Environment	71	71	0	0	0		National	National Natural Science Foundation of China, etc	All	Energy consumption; Economic growth; The Belt and Road; FMOLS; DOLS; Granger causality	International	All	Empirical	Original research	Economics	Policy	China
2	EN	2	Evaluation and ranking of risk factors in transnational public-private partnerships projects: Case study based on the intuitionistic fuzzy analytic hierarchy process	Yao Yu; Amos Darko; Albert P. C. Chan; Chuan Chen	57196423820;57190178235;56844258500;24280827700;57202129028;	Sichuan University	Business School	Sichuan	Chengdu	30.5728	104.067	2018	Journal of Infrastructure Systems	0	0	0	0	2				General		International	All	Empirical	Original research	Economics	Law	China
3	EN	3	Testing EKC hypothesis with energy and sustainable development challenges: a fresh evidence from belt and road initiative economies	Abdul Rauf; Xiaoxing Liu; Waqas Amin; Ilhan Ozturk; Obaid Ur Rehman; Muhammad Hafeez	57203280130;55993583800;57203277997;57203365060;36635163800;57088103800;	Southeast University	Department of Finance, School of Economics and Management	Jiangsu	Nanjing	32.0603	118.797	2018	Environmental Science and Pollution Research	65	65	0	0	15				All	Sustainable development; Climate change; Environmental Kuznets Curve; Environment policy; Megaprojects; Belt and road initiative	International	All	Empirical	Original research	Economics	Policy	China-International	Pakistan	Turkey
3	EN	4	Emissions and low-carbon development in Guangdong-Hong Kong-Macao Greater Bay Area cities and their surroundings	Ya Zhou; Yuli Shan; Guosheng Liu; Dabo Guan	55365835800;56015318000;55648922000;15839411900;	Guangdong University of Technology	School of Management	Guangdong	Guangzhou	23.1291	113.264	2018	Applied Energy	70	70	0	0	12				China	Guangdong-Hong Kong-Macao Greater Bay Area; Belt and Road Initiative; CO2 emissions; Low-carbon development pathways; Urban agglomeration;	Subnational	Part	Empirical	Original research	Geography	Capacity	China-International	UK
3	EN	5	Tourism and environmental pollution: Evidence from the One Belt One Road provinces of Western China	Fayyaz Ahmad; Muhammad Umar Draz; Lijuan Su; Ilhan Ozturk; Abdul Rauf	36945030200;55266693500;57204013464;57203365060;57203280130;	Lanzhou University	School of Economics	Gansu	Lanzhou	36.0611	103.834	2018	Sustainability (Switzerland)	48	48	0	0	10				China	tourism; environmental pollution; One Belt One Road; West China; energy consumption	Subnational	Part	Empirical	Original research	Economics	Capacity	China-International	Malaysia	Turkey
1	EN	6	Trend analysis in precipitation at individual and regional levels in Baluchistan, Pakistan	Erum Aamir; Ishitaq Hassan	34976168500;57204050690;	Capital University of Science & Technology	Civil Department	Pakistan	Islamabad	33.6844	73.0479	2018	IOP Conference Series: Materials Science and Engineering	35	35	0	0	0				CPEC	Precipitation trend analysis; regional levels; Global Climate Risk Index; Baluchistan	International	Part	Empirical	Original research	Geography	Policy	International
1	EN	7	Intergovernmental cooperation on the Amur River basin management in the twenty-first century	Eugene Simonov; Eugene Egidarev	57016506700;57016866100;	Amur Branch of the World Wildlife Fund (WWFâ€“Russia)	Far East Branch Russian Academy of Sciences	Russian Federation	Vladivostok	43.1198	131.887	2018	International Journal of Water Resources Development	65	65	0	0	2				CMRC	Amur basin; transboundary water management; environment; cooperation; river ecosystems; development policies	International	One	Theoretical	Original research	Geography	Policy	International
3	EN	8	The contribution of China's bilateral trade to global carbon emissions in the context of globalization	Tao Ding; Yadong Ning; Yan Zhang	55238119400;7102383074;55988999000;	Dalian University of Technology	School of Energy and Power Engineering	Liaoning	Dalian	38.914	121.615	2018	Structural Change and Economic Dynamics	53	53	0	0	5				China	China; Bilateral trade; Embodied carbon emissions; Non-Competitive import IO table	National	Part	Empirical	Original research	Economics	Policy	China
3	EN	9	Tracking embodied carbon flows in the Belt and Road regions	Mengyao Han; Qiuhui Yao; Weidong Liu; Michael Dunford	55755562600;57203166173;56244286200;7003846270;	University of Chinese Academy of Sciences	Institute of Geographic Sciences and Natural Resources Research	Beijing	Beijing	39.9042	116.407	2018	Journal of Geographical Sciences	39	39	0	0	3				All	MRIO; embodied carbon transfers; consumption-based carbon emission; Belt and Road Initiative; inclusive globalization	International	All	Empirical	Original research	Economics	Policy	China
3	EN	10	Electric power investment risk assessment for belt and road initiative nations	Jiahai Yuan; Yurong Zeng; Xiaoxuan Guo; Yu Ai; Minpeng Xiong	10243967200;57200329051;57203758108;57203767748;15081836600;	North China Electric Power University	School of Economics and Management	Beijing	Beijing	39.9042	116.407	2018	Sustainability (Switzerland)	50	50	0	0	2				All	electric investment assessment; Belt and Road Initiative; entropy weight method; fuzzy integrated assessment model	International	All	Empirical	Original research	Economics	Trade	China
2	EN	11	On the environmental responsibility of Chinese enterprises for their FDIs in countries within the belt and road initiative	Desheng Hu; Jun Ou; Xueyue Hu	35558568000;57199302269;57199269758;	Jiaotong University	Law School	Shaanxi	Xi'an	34.3416	108.94	2018	Normative Readings of the Belt and Road Initiative: Road to New Paradigms	43	43	0	0	0				General		International	All	Theoretical	Review	Law	Law	China-International	UK
2	EN	12	Planning for a sustainable belt and road initiative (BRI): An appraisal of the Asian Infrastructure Investment Bank (AIIB) environmental and social safeguards	Daniele Brombal	35728383800;	University Ca' Foscari Venice	Department of Asian and North African Studies	Italy	Venice	45.4408	12.3155	2018	Normative Readings of the Belt and Road Initiative: Road to New Paradigms	55	54	1	0	0				General		International	All	Theoretical	Review	Law	Capacity	International
2	EN	13	Environmental governance in China: Interactions between the state and â€œnonstate actorsâ€	Dan Guttman; Oran Young; Yijia Jing; Barbara Bramble; Maoliang Bu; Carmen Chen; Kathinka Furst; Tao Hu; Yifei Li; Kate Logan; Lingxuan Liu; Lydia Price; Michael Spencer; Sangwon Suh; Xiaopu Sun; Bowen Tan; Harold Wang; Xin Wang; Juan Zhang; Xinxin Zhang; Rodrigo Zeidan	36958075600;56527974400;24280661200;6507964593;24066562200;57202087826;57185434700;57199359185;57203828373;57194850866;56093126900;56021012500;7202030186;57201915257;57202093733;57202093273;57202090204;57202098064;57202095209;57202095372;23983890700;	New York University Shanghai		Shanghai	Shanghai	31.2304	121.474	2018	Journal of Environmental Management	77	77	0	0	0				China	Nonstate actors; Environmental governance; she hui tuanti (â€œsocial groupâ€); shi ye danwei (â€œpublic service unitâ€); Belt and Road initiative	National	Part	Theoretical	Review	Policy	Policy	China-International	US	UK	Brazil	Australia
3	EN	14	Energy and ecological sustainability: Challenges and panoramas in belt and road initiative countries	Abdul Rauf; Xiaoxing Liu; Waqas Amin; Ilhan Ozturk; Obaid Ur Rehman; Suleman Sarwar	57203280130;55993583800;57203277997;24577678300;36635163800;57193624259;	Southeast University	School of Economics and Management	Jiangsu	Nanjing	32.0603	118.797	2018	Sustainability (Switzerland)	75	75	0	0	8				All		International	All	Empirical	Original research	Economics	Policy	China-International	Pakistan	Turkey
1	EN	15	A human health risk assessment of heavy metals in agricultural soils of Yanqi Basin, Silk Road Economic Belt, China	Mamattursun Eziz; Anwar Mohammad; Ajigul Mamut; Gulbanu Hini	24764932600;57197017431;57194718832;57200392022;	Xinjiang Normal University	College of Geographical Science and Tourism	Xinjiang	Urumqi	43.8256	87.6168	2018	Human and Ecological Risk Assessment	0	0	0	0	5				China	farmland soils; heavy metal pollution; health risk assessment; Yanqi Basin	Subnational	Part	Empirical	Original research	Bioscience	Protection	China
3	EN	16	The Silk Road Economic Belt and Green Growth in the East of Russia	GLAZYRINA Irina; ZABELINA Irina		Russian Academy of Sciences	Department for ecological economics	Russia	Chita	52.0515	113.471	2016	Journal of Resources and Ecology	25	25	0	0	0				CMRC	Silk Road Economic Belt; economic development; ecological pressure; green growth model; crossborder cooperation	International	Part	Empirical	Original research	Economics	Capacity	International
1	EN	17	An international program on Silk Road Disaster Risk Reductionâ€“a Belt and Road initiative (2016â€“2020)	Yu Lei; Peng Cui; Amar Deep Regmi; Virginia Murray; Alessandro Pasuto; Giacomo Titti; Muhammad Shafique; Tilak Priyadarshana	57202943997;55459003900;54892973800;57202942652;6701661125;57202948383;36609198000;6508230557;	Chinese Academy of Sciences	Key Laboratory of Mountain Hazards and Earth Surface Processes/Institute of Mountain Hazards and Environment,	Sichuan	Chengdu	30.5728	104.067	2018	Journal of Mountain Science	36	36	0	0	0				All	Natural hazards; Silk Road; Disaster risk reduction; Belt and Road Initiative; Sendai Framework; International collaboration program	International	All	Theoretical	Review	Policy	Policy	China-International	UK	Italy	Pakistan	Sri Lanka
2	EN	18	Is China's Development Finance a Challenge to the International Order?	David Dollar	7003469991;	Brookings Institution		USA	Washington, DC	38.9072	-77.0369	2018	Asian Economic Policy Review	19	19	0	0	1				General	Asian Infrastructure Investment Bank; belt and road initiative; Chinese economy; debt sustainability; foreign aid	International	All	Theoretical	Review	Finance	Finance	International
1	EN	19	Simulating potential yields of Chinese super hybrid rice in Bangladesh, India and Myanmar with EPIC model	Xiaobo Wang; Shaoqiang Wang; Jinghua Chen; Huijuan Cui; Yijin Wu; N H Ravindranath; Atiq Rahman	57202256947;7410339976;57202250658;57202248462;35195113000;7005160483;56555809200;	Institute of Geographic Sciences and Natural Resources Research	Key Lab of Ecosystem Network Observation and Modelling	Beijing	Beijing	39.9042	116.407	2018	Journal of Geographical Sciences	35	35	0	0	1				BCIM	super hybrid rice; potential productivity; yield gap; EPIC model; Belt and Road Initiative	International	One	Empirical	Original research	Bioscience	Capacity	China-International	India	Bangladesh
2	EN	20	Resources, Environment and Economic Patterns and Sustainable Development Modes of the Silk Road Economic Belt	Suocheng Dong; Zehong Li; Yu Li; Guangyi Shi; Huilu Yu; Juanle Wang; Jun Li; Qiliang Mao; Yongbin Huang		University of Chinese Academy of Sciences	Institute of Geographic Sciences and Natural Resources Research	Beijing	Beijing	39.9042	116.407	2015	Journal of Resources and Ecology	11	11	0	0	0				General	resources; environment and economic patterns; economic cooperation; sustainable development; key scientific issues; Silk Road Economic Belt (SREB)	International	All	Theoretical	Review	Policy	Capacity	China
2	EN	21	Exploring the decisive risks of green development projects by adopting social network analysis under stakeholder theory	Li Ma; Lin Wang; Kuo-Jui Wu; Ming-Lang Tseng; Anthony S. F. Chiu	55954270700;57196331090;49964857000;44261803600;57202363313;	Dalian University of Technology	Department of Construction Management	Liaoning	Dalian	38.914	121.615	2018	Sustainability (Switzerland)	14	14	0	0	3				CMRC	stakeholder theory; green development project; risk; social network analysis	International	Part	Empirical	Original research	Economics	Capacity	China-International	Philippines
2	EN	22	Environmental conservation in the Tibetan Plateau Region: Lessons for China's Belt and Road Initiative in the mountains of Central Asia	J. Marc Foggin	6508007169;	University of Central Asia	Mountain Societies Research Institute	Kyrgyzstan	Bishkek	42.8746	74.5698	2018	Land	192	192	0	0	4				Eurasia	China; Tibetan Plateau; Sanjiangyuan region; socialâ€“ecological systems; pastoralism; partnerships; co-management; national parks; Belt and Road Initiative; mountains of Central Asia	International	Part	Theoretical	Review	Ecology	Protection	International
2	EN	23	Dirty water, muddied politics: Hybridisation of local and national opposition to kumtor mine, Kyrgyzstan	Joseph Horrocks-Taylor	57202320814;	University of Oxford	School of Geography	UK	Oxford	51.752	-1.25773	2018	Land	115	115	0	0	0				Eurasia	Central Asia; Kyrgyzstan; infrastructure; environment; mining; social movements; protest; environmental justice; subversive clientelism	International	Part	Theoretical	Review	Mining	Policy	International
1	EN	24	Ecological environment monitoring for sustainable development goals in the Belt and Road region ["????"???????????????]	Qinhuo Liu; Junjun Wu; Li Li; Le Yu; Jing Li; Xiaozhou Xin; Li Jia; Bo Zhong; Zheng Niu; Xinliang Xu; Qingyan Meng; Jing Zhao; Hailong Zhang; Guangcheng Hu; Chaolei Zheng	7406294260;56156496700;57196180445;55277716700;55963047000;7102700868;57203434576;14053286500;57203433596;57204294017;57203436914;57203434964;57190731566;55460969900;55937815500;	Chinese Academy of Sciences	Institute of Remote Sensing and Digital Earth	Beijing	Beijing	39.9042	116.407	2018	Yaogan Xuebao/Journal of Remote Sensing	13	13	0	0	3				All	Belt and Road; ecosystem macro structure; solar energy resources; water budget; ecological environment constraint factors; urban ecological monitoring	International	All	Theoretical	Original research	Geography	Capacity	China
2	EN	25	Social Risk Management at AIIB â€“ Chinese or International Characteristics?	Bettina Gransow; Susanna Price	6507430569;57160682800;	Freie UniversitÃ¤t Berlin	Institute of Chinese Studies	Germany	Berlin	52.52	13.405	2018	Journal of Chinese Political Science	50	50	0	0	0				General	Social risk management; Asian Infrastructure Investment Bank (AIIB); Belt and Road Initiative (BRI); Institutional isomorphism; Sustainable Development Goals (SDGs)	International	All	Theoretical	Review	Finance	Finance	International
2	EN	26	Environmental challenges for the Belt and Road Initiative	Fernando AscensÃ£o; Lenore Fahrig; Anthony P. Clevenger; Richard T. Corlett; Jochen A. G. Jaeger; William F. Laurance; Henrique M. Pereira	15769021300;7004616118;7003570194;7005765422;12782469400;7006236509;35750332100;	University of Porto	Department of Conservation Biology	Portugal	Porto	41.1579	-8.62911	2018	Nature Sustainability	35	35	0	0	18				General		International	All	Theoretical	Commentary	Policy	Principles	China-International	Portugal	Canada	USA	Australia
1	EN	27	Exploring spatiotemporal patterns of electric power consumption in countries along the Belt and Road	Kaifang Shi; Bailang Yu; Chang Huang; Jianping Wu; Xiufeng Sun	55235145300;15840948500;56460475700;56145346300;55616851600;	Southwest University	School of Geographical Sciences	Chongqing	Chongqing	29.4316	106.912	2018	Energy	61	61	0	0	12				All	Electric power consumption; Spatiotemporal patterns; DMSP-OLS; The belt and road countries	International	All	Empirical	Original research	Geography	Policy	China
1	EN	28	Assessment of regional ecosystem healthâ€”A case study of the golden triangle of Southern Fujian Province, China	Ziyan Wang; Lina Tang; Quanyi Qiu; Huaxiang Chen; Tong Wu; Guofan Shao	57199863907;15752022000;36340935300;57199407121;57198504024;7102142366;	Chinese Academy of Sciences Urban Environment and Health Key Laboratory	Institute of Urban Environment	Fujian	Xiamen	24.4798	118.089	2018	International Journal of Environmental Research and Public Health	42	42	0	0	1				China	the Golden Triangle of Southern Fujian Province; pressure-state-response model; ecosystem health	Subnational	Part	Empirical	Original research	Geography	Capacity	China
3	EN	29	Sustainable municipal solid waste disposal in the Belt and Road initiative: A preliminary proposal for Chengdu City	Junhan Huang; Rui Zhao; Tao Huang; Xiaoqian Wang; Ming-Lang Tseng	57201547274;36672177400;57037451200;57201552064;44261803600;	Southwest Jiaotong University	Faculty of Geosciences and Environmental Engineering	Sichuan	Chengdu	30.5728	104.067	2018	Sustainability (Switzerland)	62	62	0	0	3				China	municipal solid waste; GHG emissions; scenario; waste disposal	Subnational	Part	Empirical	Original research	Geography	Capacity	China
3	EN	30	Foldable container in empty container repositioning in intermodal transportation network of Belt and Road Initiative: strengths and limitations	Shuzhu Zhang; Xiao Ruan; Yuezhang Xia; Xuehao Feng	57196746450;57196088219;36085606200;55579448300;	Zhejiang University of Finance and Economics	School of Information Management and Engineering	Zhejiang	Hangzhou	30.2741	120.155	2018	Maritime Policy and Management	22	22	0	0	6				Maritime	Belt and Road Initiative; empty container repositioning; intermodal transportation; foldable container; artificial bee colony algorithm	International	One	Empirical	Original research	Shipping	Trade	China
3	EN	31	Evaluating economic and environmental value of liner vessel sharing along the maritime silk road	Xuan Qiu; Eugene Y.C. Wong; Jasmine Siu Lee Lam	36783091900;56799765100;8899065900;	The Hong Kong University of Science and Technology	School of Engineering	Hong Kong	Hong Kong	22.3193	114.169	2018	Maritime Policy and Management	70	70	0	0	8				Maritime	Environmental value; carbon emission; vessel sharing; liner shipping alliance; belt and road; maritime silk road	International	One	Empirical	Original research	Shipping	Trade	China-International	Singapore
2	EN	32	Will China build a green belt and road in the arctic?	Nengye Liu	55075616100;	University of Adelaide	Adeliade law School	Australia	Adelaide	-34.9285	138.601	2018	Review of European, Comparative and International Environmental Law	129	129	0	0	0				General		International	All	Theoretical	Review	Law	Law	International
3	EN	33	Spatial pattern and regional relevance analysis of the maritime silk road shipping network	Naixia Mou; Caixia Liu; Lingxian Zhang; Xin Fu; Yichun Xie; Yong Li; Peng Peng	15765799300;57201388789;55851845700;57201392656;7403959475;56908591900;57201398394;	Shandong University of Science and Technology	School of Geomatics	Shandong	Qingdao	36.0671	120.383	2018	Sustainability (Switzerland)	52	52	0	0	4				Maritime	maritime silk road; shipping network; complex network; regional analysis; Herfindahlâ€“Hirschman index	International	One	Empirical	Original research	Shipping	Trade	China-International	USA
1	EN	34	Ecological water requirement of plant-soil systems along the Silk Road Economic Belt: A case study of the Guanzhongâ€“Tianshui region, China	Lixia Wang; Juan Zhang; Zhao Liu; Jichang Han; Zhongan Mao	41862771400;57196380708;55988944500;26640295900;57195612070;	Chang'an University	School of Land Engineering	Shaanxi	Xi'an	34.3416	108.94	2018	Geological Journal	27	27	0	0	1				China	ecological water requirement; GIS; Guanzhongâ€“Tianshui region; plantâ€“soil systems; Silk Road Economic Belt	Subnational	Part	Empirical	Original research	Ecology	Policy	China
3	EN	35	Enhancing eco-efficiency of agro-products' closed-loop supply chain under the belt and road initiatives: A system dynamics approach	Rui Zhao; Yiyun Liu; Zhenyan Zhang; Sidai Guo; Ming-Lang Tseng; Kuo-Jui Wu	36672177400;57188659749;57200964959;57200968904;44261803600;49964857000;	Southwest Jiaotong University	Faculty of Geosciences and Environmental Engineering	Sichuan	Chengdu	30.5728	104.067	2018	Sustainability (Switzerland)	41	41	0	0	5				China	supply chain management; eco-efficiency; closed-loop; system dynamics; agro-products	Subnational	Part	Empirical	Original research	Bioscience	Trade	China
3	EN	36	Energy efficiency convergence across countries in the context of China's Belt and Road initiative	Lei Han; Botang Han; Xunpeng Shi; Bin Su; Xin Lv; Xiao Lei	57102365900;7401726222;53878592800;57202549179;57200521953;57200518014;	Beijing Institute of Technology	School of Management and Economics	Beijing	Beijing	39.9042	116.407	2018	Applied Energy	74	74	0	0	26				All	Energy efficiency; Convergence; Trade integration; Regional cooperation; â€˜Belt and Road'; China;	International	All	Empirical	Original research	Economics	Trade	China-International	Singapore	Australia
3	EN	37	Urban Rail Transit Present Situation and Future Development Trends in China: Overall Analysis Based on National Policies and Strategic Plans in 2016â€“2020	Xuding Bao	57200911947;	National Development and Reform Commission		Beijing	Beijing	39.9042	116.407	2018	Urban Rail Transit	14	14	0	0	2				China	Urban rail transit; Urbanization; Multimodal; Interconnection and interoperability; Internet Plus; Automation; Intelligent systems; One Belt One Road; Investment and financing	Subnational	Part	Theoretical	Review	Geography	Law	China
1	EN	38	The green silk road economic belt and the governance of the aral sea	Haiyan Xu; Xi Chen; Yan Bo	57201294944;57014496500;57201289622;	Fudan University	Center for Russian and Central Asian Study	Shanghai	Shanghai	31.2304	121.474	2018	China: An International Journal	35	35	0	0	1				Eurasia		International	Part	Theoretical	Review	Geography	Policy	China
1	EN	39	Expansion analysis of yangtze river delta urban agglomeration using DMSP/OLS nighttime light imagery for 1993 to 2012	Huimin Lu; Meiliang Zhang; Weiwei Sun; Weiyue Li	57201063684;57201067050;55726567900;54785916300;	Ningbo University	College of Science & Technology	Zhejiang	Ningbo	29.8683	121.544	2018	ISPRS International Journal of Geo-Information	60	60	0	0	12				China	urban expansion; DMSP/OLS; Yangtze River Delta Urban Agglomeration; metropolitan circle; remote sensing	Subnational	Part	Empirical	Original research	Geography	Policy	China
2	EN	40	The strategic choice of hexi new energy base under the framework of the silk road economic belt:based on the SWOT analysis	Lei Yan	56479728300;	Lanzhou University of Technology		Gansu	Lanzhou	36.0611	103.834	2014	Applied Mechanics and Materials	4	4	0	0	1		Provincial	Gansu	China	Comparative Advantage; New Energy Base; SWOT Analysis	Subnational	Part	Theoretical	Review	Business	Capacity	China
2	EN	41	Based on Fuzzy Comprehensive Evaluation Method the Investment Risk Assessment of Chinese Enterprises in the Countries Along "the Belt and Road"	Yanyu Chen; Huaqi Chai; Yimiao Huang	57200149050;36730768800;57200148981;	Northwestern Polytechnical University	School of Management	Shaanxi	Xi'an	34.3416	108.94	2018	IOP Conference Series: Earth and Environmental Science	7	7	0	0	1				General		International	All	Empirical	Original research	Finance	Finance	China
3	EN	42	Total-factor energy efficiency in BRI countries: An estimation based on three-stage DEA model	Changhong Zhao; Haonan Zhang; Yurong Zeng; Fengyun Li; Yuanxin Liu; Chengju Qin; Jiahai Yuan	55476829700;57200329477;57200329051;57200328201;55902727900;57200329243;10243967200;	North China Electric Power University	School of Economics and Management	Beijing	Beijing	39.9042	116.407	2018	Sustainability (Switzerland)	47	47	0	0	5				All	Belt and Road Initiative (BRI); three-stage DEA; energy efficiency	International	All	Empirical	Original research	Economics	Trade	China
3	EN	43	Analysis, modeling, and assessing performances of supply chains served by long-distance freight transport corridors	Bart Wiegmans & Milan Janic	6506282734;26643067100;	Delft University of Technology	Faculty of Civil Technology and Geosciences	Netherlands	Delft	52.0116	4.35707	2018	International Journal of Sustainable Transportation	52	52	0	0	0				All	Supply chains; long-distance corridors; performances; indicators; models	International	All	Empirical	Original research	Business	Trade	International-International
2	EN	44	Clean energy development of silk road economic belt in Xinjiang	Abudureyimu Asifujiang; Han Qian	52563293900;55926782800;	Academy of Economic Research of Developmentand Reform Commission		Xinjiang	Urumuqi	43.8256	87.6168	2014	Applied Mechanics and Materials	5	5	0	0	4				China	Clean Energy; Silk Road Economic Belt; Xinjiang	Subnational	Part	Theoretical	Review	Policy	Trade	China
2	EN	45	The Belt and Road Initiative and the 2030 Agenda for Sustainable Development: seeking linkages for global environmental governance	Liang Dong; Xiaohua Yang; Hongtao Li	57203546745;57203501089;57203499667;	China Foreign Affairs University	Institute of Asian Studies	Beijing	Beijing	39.9042	116.407	2018	Chinese Journal of Population Resources and Environment	28	28	0	0	0		Provincial	Beijing Social Science Fund	General	The Belt and Road Initiative; 2030 Agenda for Sustainable Development; Southâ€“South cooperation; interplay; global environmental governance; linkage; climate change	International	All	Theoretical	Review	Policy	Policy	China
3	EN	46	Greening the one belt and one road initiative	Fan Yang; Ming Yang	57197869018;55703313700;	University of Delaware		USA	Newark	40.7357	-74.1724	2018	Mitigation and Adaptation Strategies for Global Change	25	25	0	0	0				CCAWAC	Green infrastructure; Wind farm in the Port of Baku; Carbon emission reductions through foreign direct investment	International	Part	Empirical	Original research	Geography	Law	International
3	EN	47	Green suppliers performance evaluation in belt and road using fuzzy weighted average with social media information	Kuo-Ping Lin; Kuo-Chen Hung; Yu-Ting Lin; Yao-Hung Hsieh	56576919500;35435430500;57200013780;16063786500;	Lunghwa University of Science and Technology	Department of Information Management	Taiwan	Taoyuan	24.9936	121.301	2017	Sustainability (Switzerland)	40	40	0	0	3				General	green supplier; fuzzy weighted average; social media	International	All	Empirical	Original research	Economics	Trade	China
1	EN	48	Micro-study of the evolution of rural settlement patterns and their spatial association with water and land resources: A case study of Shandan County, China	Libang Ma; Xiaodong Guo; Yaya Tian; Yongli Wang; Meimei Chen	25650345100;55202821300;57198797668;57198819873;57198817134;	Northwest Normal University	College of Geography and Environmental Science	Gansu	Lanzhou	36.0611	103.834	2017	Sustainability (Switzerland)	43	43	0	0	2				China	Micro-study; rural settlements; spatial association; dispersion degree; Shandan County in the Hexi Corridor	Subnational	Part	Empirical	Original research	Geography	Capacity	China
1	EN	49	Extraction of built-up areas in Chinese silk road economic belt based on DMSP-OLS data	Xiaolong Ma; Xiaohua Tong; Sicong Liu; Zhaoting Ma	57194230981;55500134600;38662862600;7403601152;	Tongji University	College of Surveying and Geo-Informatics	Shanghai	Shanghai	31.2304	121.474	2017	International Geoscience and Remote Sensing Symposium (IGARSS)	17	17	0	0	1				China	Silk Road Economic Belt; urban builtup areas; support vector machine; DMSP-OLS nighttime light data; GlobeLand30 land cover product	Subnational	Part	Empirical	Original research	Geography	Capacity	China
3	EN	50	Characterizing copper flows in international trade of China, 1975â€“2015	Ling Zhang; Tianming Chen; Jiameng Yang; Zhijian Cai; Hu Sheng; Zengwei Yuan; Huijun Wu	8678614400;56923926500;56005666600;56005384700;57169613900;15053961300;23096804600;	Nanjing Forestry University	College of Economics and Management	Zhejiang	Nanjing	32.0603	118.797	2017	Science of the Total Environment	43	43	0	0	2				All	Industrial ecology; Material flow analysis; International trade; Resource management; Metal cycle	International	All	Empirical	Original research	Economics	Trade	China
3	EN	51	Empirical Research on Ecological Development Level of Resource-based Industries-Base on the data of the Silk Road Economic Belt Core Zone	Lei Wang, Min Yan	57199507556;57199505145;	Shihezi University	School of Economics & Management	Xinjiang	Shihezi	44.3061	86.0806	2017	IOP Conference Series: Earth and Environmental Science	3	3	0	0	0				China		Subnational	All	Empirical	Original research	Economics	Trade	China
3	EN	52	Low-carbon planning and design in B & R logistics service: A case study of an E-commerce big data platform in China	Shoufeng Ji; Qi Sun	15119083600;57190947157;	Northeastern University	School of Business Administration	Liaoning	Shenyang	41.8057	123.431	2017	Sustainability (Switzerland)	58	58	0	0	2				General	Belt and Road initiative; classification analysis; sustainable e-commerce delivery programming model; Internet plus plan	International	All	Empirical	Original research	Business	Trade	China
2	EN	53	Building a new and sustainable â€˜â€˜Silk Road economic belt''	Peiyue Li; Hui Qian; Ken W. F. Howard; Jianhua Wu	13907129700;55701286800;7202410122;56160923300;	Chang'an University	School of Environmental Science and Engineering	Shaanxi	Xi'an	34.3416	108.94	2015	Environmental Earth Sciences	10	10	0	0	166				General	Silk Road; Water resources; Environmental protection; Energy saving; Human activity	International	All	Theoretical	Review	Policy	Policy	China-International
1	EN	54	The analysis of gales over the â€œMaritime Silk Roadâ€ with remote sensing data	Yuanxin Liu; Xiaobin Yin; Youping Xu	57195561414;8881450000;57195556310;	National University of Defense Technology	College of Computer	Hunan	Changsha	28.2282	112.939	2017	Acta Oceanologica Sinica	9	9	0	0	0				Maritime	Maritime Silk Road; gale; climate change; trend	International	One	Empirical	Original research	Geography	Capacity	China
2	EN	55	Perspectives on the emerging role of the Asian Infrastructure Investment Bank	Alice De Jonge	36481295400;	Monash University	Department of Business Law and Taxation	Australia	Melbourne	-37.8136	144.963	2017	International Affairs	129	129	0	0	12				General		International	All	Theoretical	Review	Finance	Finance	International
2	EN	56	An Elusive Synergy: The Quest for Cooperation on Energy Security between China and the European Union	Jeremy Garlick	57191998078;	University of Economics Prague	Jan Masaryk Centre of International Studies	Czech	Prague	50.0755	14.4378	2017	Issues and Studies	0	0	0	0	1		College	University of Economics, Prague	Eurasia	Chinaâ€“EU energy security; Belt and Road Initiative (BRI); Juncker Plan; fossil fuels; renewable energy; nuclear energy	International	Part	Theoretical	Review	Policy	Policy	International
2	EN	57	Earth observatory data for maritime silk road development in South East Asia	Mohamad Shawkat Hossain; Mazlan Hashima	56768674900;57194516481;	Universiti Teknologi Malaysia	Geoscience & Digital Earth Centre (INSTeG)	Malaysia	Johor Bahru	1.49266	103.741	2017	Jurnal Teknologi	57	57	0	0	0				Maritime	Earth observatory data; Maritime Silk Road; South East Asia; emerging island; EEZ; maritime pollutions	International	Part	Empirical	Original research	Geography	Capacity	International
2	EN	58	Central asian 'characteristics' on China's new silk road: The role of landscape and the politics of infrastructure	Troy Sternberg; Ariell Ahearn; Fiona McConnell	23490457800;57188653534;26632049300;	University of Oxford	School of Geography	UK	Oxford	51.752	-1.25773	2017	Land	65	65	0	0	5				Eurasia	Central Asia; landscape; One Belt; One Road; Kazakhstan; Kyrgyzstan; infrastructure; environment; New Silk Road	International	Part	Theoretical	Review	Policy	Law	International
1	EN	59	Research on trend of warm-humid climate in Central Asia	Zhi Gong; Dailiang Peng; Jingyi Wen; Zhanqing Cai; Tiantian Wang; Yuekai Hu; Yaxin Ma; Junfeng Xu	57195300127;56502949300;57195304442;57033358100;57033108300;57195304770;57195302695;55985949000;	Hangzhou Normal University	Institute of Remote Sensing and Earth Sciences	Zhejiang	Hangzhou	30.2741	120.155	2017	IOP Conference Series: Earth and Environmental Science	13	13	0	0	0				Eurasia		International	Part	Empirical	Original research	Geography	Policy	China
2	EN	60	Emerging integration projects in Eurasia: a search for new cooperation formats?	Mariia L. Gorbunova; Igor D. Komarov	57194639706;56027518200;	Lobachevsky State University of Nizhni Novgorod	Institute of Economics and Entrepreneurship	Russia	Novgorod	58.5256	31.2742	2017	Journal of Chinese Economic and Business Studies	35	35	0	0	2				All		International	All	Theoretical	Review	Policy	Policy	International
2	EN	61	Environmental and social risk evaluation of overseas investment under the China-Pakistan Economic Corridor	Ruilian Zhang; Francis Andam; Guoqing Shi	56438285800;57194039839;36871801800;	Hohai University	School of Public Administration	Zhejiang	Nanjing	32.0603	118.797	2017	Environmental Monitoring and Assessment	32	32	0	0	6				CPEC	One Belt, One Road initiative; CPEC; Overseas investment; Environmental and social risks	International	One	Empirical	Original research	Geography	Law	China
1	EN	62	Spatial and temporal variations in the ecological footprints in northwest China from 2005 to 2014	Yunhe Yin; Xiang Han; Shaohong Wu	8901397700;57194049846;56063950500;	Chinese Academy of Sciences	Key Laboratory of Land Surface Pattern and Simulation	Beijing	Beijing	39.9042	116.407	2017	Sustainability (Switzerland)	46	46	0	0	8				China	ecological footprint; Northwest China; national hectare; spatial and temporal variations; sustainable development	Subnational	Part	Empirical	Original research	Geography	Capacity	China
2	EN	63	The stakeholder analysis for SEA of Chinese foreign direct investment: the case of â€˜One Belt, One Road' initiative in Pakistan	Yanying Huang; Thomas B. Fischer; He Xu	55872301000;7402051614;55493791800;	Nankai University	College of Environmental Science and Engineering	Tianjin	Tianjin	39.3434	117.362	2017	Impact Assessment and Project Appraisal	78	78	0	0	5				CPEC	Stakeholder analysis; SEA; Chinese FDI; OBOR; Pakistan	Subnational	One	Theoretical	Review	Finance	Finance	China-International	UK
2	EN	64	Right to information about, and involvement in, environmental decision making along the Silk Road economic belt	Kangle Zhang	57199255967;	University of Helsinki	Faculty of Law	Finland	Helskinki	60.1699	24.9384	2017	Chinese Journal of Comparative Law	102	98	4	0	2				General	Aarhus Convention; general will; informal participation; One Belt; One Road; PM2.5; public participation	International	All	Theoretical	Review	Law	Law	International
2	EN	65	China's new Eurasian ambitions: the environmental risks of the Silk Road Economic Belt	Elena F. Tracy; Evgeny Shvarts; Eugene Simonov; Mikhail Babenko	57193513441;7005714776;57016506700;57193512590;	Amur Branch of WWF Russia		Russia	Vladivostok	43.1198	131.887	2017	Eurasian Geography and Economics	123	123	0	0	13				All	China; Russia; strategic environmental assessment (SEA); ecological modernization; environmental impact assessment (EIA); transboundary environmental risks; global environmental governance; Silk Road Economic Belt	International	All	Theoretical	Review	Policy	Principles	International
2	EN	66	Green development modes of the belt and road	Suocheng Dong; Vladimir Kolosov; Yu Li; Zehong Li; Fujia Li; Minyan Zhao; Guangyi Shi; Huilu Yu; Hao Cheng; Peng Guo	15828715900;52864044000;57198422160;16242905700;57194552296;57198420807;55533991700;57198443458;57198434322;55768036400;	Chinese Academy of Science	Institute of Geographic Sciences and Natural Resources Research	Beijing	Beijing	39.9042	116.407	2017	Geography, Environment, Sustainability	24	24	0	0	4				General	green development modes; the Belt and Road initiative; ecological civilization; Chinese experience	International	All	Theoretical	Review	Policy	Principles	China-International	Russia
1	EN	67	Trend analysis of water poverty index for assessment of water stress and water management polices: A case study in the Hexi Corridor, China	Shan Huang; Qi Feng; Zhixiang Lu; Xiaohu Wen; Ravinesh C. Deo	55935524200;56004333300;56022662600;8896323100;8630380500;	Chinese Academy of Sciences	Northwest Institute of Eco-Environment and Resources	Gansu	Lanzhou	36.0611	103.834	2017	Sustainability (Switzerland)	45	45	0	0	4				China	water poverty index; water stress; water resources management; spatio-temporal changes; Hexi Corridor of China	Subnational	Part	Empirical	Original research	Geography	Capacity	China-International	Australia
1	EN	68	Monitoring spatial patterns and changes of ecology, production, and living land in Chinese urban agglomerations: 35 years after reform and opening up, where, how and why?	Shisong Cao; Deyong Hu; Wenji Zhao; You Mo; Shanshan Chen	57191228050;22233958700;12787367300;57194199308;57191220722;	Capital Normal University	College of Resource Environment and Tourism	Beijing	Beijing	39.9042	116.407	2017	Sustainability (Switzerland)	29	29	0	0	5				China	urban agglomeration; ecologyâ€“productionâ€“living land; multi-planning integration; Chinese remotely-sensed LUCC product	Subnational	Part	Empirical	Original research	Geography	Capacity	China
2	EN	69	China's 'One Belt One Road' Strategy: Opportunity or Challenge for India?	Richard W. Hu	57193754547;	University of Hong Kong	Department of Politics & Public Administration	Hong Kong	Hong Kong	22.3193	114.169	2017	China Report	30	30	0	0	6				BCIM	OBOR; non-traditional security; Asian regional connectivity; BCIM-EC	International	All	Theoretical	Review	Policy	Policy	China
1	EN	70	Spatio-temporal variability of particulate matter in the key part of Gansu Province, Western China	Qingyu Guan; Ao Cai; Feifei Wang; Liqin Yang; Chuanqi Xu; Zeyu Liu	7006689145;56715127900;56282465900;57194589341;57198225714;57194606990;	Lanzhou University	College of Earth and Environmental Sciences	Gansu	Lanzhou	36.0611	103.834	2017	Environmental Pollution	77	77	0	0	19				China	PM10; PM2.5; Spatio-temporal variation; Dust storm; The Silk Road Economic Belt; China	Subnational	Part	Empirical	Original research	Geography	Capacity	China
3	EN	71	Key factors in developing transit trade corridors in Northeast Asia	Sang-Won Lim; Kamonchanok Suthiwartnarueput; Ahmad Abareshi; Paul Tae-Woo Lee; Yann Duval	56963147900;56904235200;50160966900;35215851000;57190190209;	Chulalongkorn University		Thailand	Bangkok	13.7563	100.502	2017	Journal of Korea Trade	0	0	0	0	4				CMRC	Factor analysis; Northeast Asia; Greater Tumen region; One belt one road; Transit trade corridor	International	One	Theoretical	Review	Business	Trade	China-International	Australia	Thailand
1	EN	72	Tourism competitiveness evaluation and spatio-temporal characteristics of Chinese border counties	Yuqing Shi; Linsheng Zhong; Tian Chen; Hu Yu	57189256089;7201519008;55803998300;57157684800;	Chinese Academy of Sciences	Institute of Geographic Sciences and Natural Resources Research	Beijing	Beijing	39.9042	116.407	2016	Chinese Geographical Science	24	24	0	0	3				China	border counties; tourism competiveness; spatio-temporal characteristics; type classification	Subnational	Part	Empirical	Original research	Tourism	Capacity	China
1	EN	73	Drought promoted the disappearance of civilizations along the ancient Silk Road	Zhi Li; Yaning Chen; Yang Wang; Weihong Li	57014120300;55900043700;55521897900;24348010700;	Chinese Academy of Sciences	Institute of Ecology and Geography	Xinjiang	Urumuqi	43.8256	87.6168	2016	Environmental Earth Sciences	24	24	0	0	7				China	Climate change; Oases civilizations; Societal collapse; Ancient Silk Road	Subnational	Part	Empirical	Original research	Geography	Capacity	China
1	EN	74	Variation in ecological flow regimes and their response to dams in the upper Yellow River basin	Hongbo Zhang; Vijay P. Singh; Qiang Zhang; Lei Gu; Wenbo Sun	43262186500;55468413100;55624487902;56996636700;57189524440;	Key Laboratory of Subsurface Hydrology and Ecological Effect in Arid Region of Ministry of Education		Shaanxi	Xi'an	34.3416	108.94	2016	Environmental Earth Sciences	51	51	0	0	6				China	Yellow River basin; Ecological flow regimes; Ecoflow metrics; Reservoir effect	Subnational	Part	Empirical	Original research	Geography	Policy	China
3	EN	75	Prospects of Pakistan-China Energy and Economic Corridor	Faheemullah Shaikh; Qiang Ji; Ying Fan	25923035200;56797485800;7403491920;	Chinese Academy of Sciences	Institute of Policy and Management	Beijing	Beijing	39.9042	116.407	2016	Renewable and Sustainable Energy Reviews	46	46	0	0	42		National	National Natural Science Foundation China	CPEC	Oil supply challenges; Energy security; Pakistanâ€“China Energy and Economic Corridor (PCEEC); Weight-based model; One Belt-One Road	International	One	Empirical	Original research	Economics	Trade	China-International	Pakistan
1	EN	76	Distribution, enrichment and sources of trace metals in the topsoil in the vicinity of a steel wire plant along the Silk Road economic belt, northwest China	Yaning Chen; Zhi Li; Weihong Li; Haijun Deng; Yanjun Shen	13907129700;56160923300;55701286800;7404515402;	Key Laboratory of Subsurface Hydrology and Ecological Effect in Arid Region of Ministry of Education		Shaanxi	Xi'an	34.3416	108.94	2016	Environmental Earth Sciences	61	61	0	0	17				China	Trace metal pollution; Potential ecological risk; Soil pollution; Environmental risk; Human intervention; Silk Road; China	Subnational	Part	Empirical	Original research	Geology	Trade	China-International	USA
1	EN	77	Water and ecological security: dealing with hydroclimatic challenges at the heart of China's Silk Road	Chen Y., Li Z., Li W., Deng H., Shen Y.	55900043700;57014120300;24348010700;55766197400;55499659200;	Chinese Academy of Sciences	Xinjiang Institute of Ecology and Geography	Xinjiang	Urumuqi	43.8256	87.6168	2016	Environmental Earth Sciences	52	52	0	0	10				China	Climate change; Groundwater; Total water storage; Vegetation degradation; China's Silk Road	Subnational	Part	Empirical	Original research	Geography	Policy	China
1	EN	78	Distribution and mechanism of the ground fissures in Wei River Basin, the origin of the Silk Road	Jianbing Peng; Jianwei Qiao; Yanqiu Leng; Feiyong Wang; Shouzhong Xue	8706652200;55240068200;55239861500;57188844423;57188836954;	Chang'an University	School of Geological Engineering and Geomatics	Shaanxi	Xi'an	34.3416	108.94	2016	Environmental Earth Sciences	36	36	0	0	15				China	Silk Road; Ground fissure; Geologic features; Formation mechanism; Geologic hazard	Subnational	Part	Empirical	Original research	Geology	Capacity	China
2	EN	79	Coordination of the Eurasian economic Union and the Silk road economic Belt: Opportunities for Russia	Igor Makarov; Anna Sokolova	57169907200;57200253291;	National Research University	Department of Global Economy	Russia	Moscow	55.7558	37.6173	2016	International Organisations Research Journal	46	46	0	0	7				CMRC	Eurasian Economic Union; Silk Road Economic Belt; Russia-China relations	International	One	Theoretical	Review	Policy	Policy	International
2	EN	80	Multinational enterprises and the 'one belt, one road' initiative: Sustainable development and innovation in a post-crisis global environment	Ulrike Solmecke	57193749112;	Ruhr-University	Department of International Political Economy of East Asia	Germany	Bochum	51.4818	7.21624	2016	Copenhagen Journal of Asian Studies	27	27	0	0	4				General	crisis management; economic growth; environmental economics; environmental impact; globalization; governance approach; innovation; international trade; multinational enterprise; sustainable development	International	All	Theoretical	Review	Policy	Law	China
3	EN	81	Hesitant Cloud Model and Its Application in the Risk Assessment of "The Twenty-First Century Maritime Silk Road"	Lizhi Yang; Ren Zhang; Taiping Hou; Zhinan Hao; Jun Liu	56843898000;24081745500;35111156900;56443331400;57189503895;	PLA University of Science and Technology	Meteorological and Oceanographic Institution	Zhejiang	Nanjing	32.0603	118.797	2016	Mathematical Problems in Engineering	31	31	0	0	7				Maritime		International	One	Empirical	Original research	Economics	Policy	China
3	EN	82	Is energy efficiency of Belt and Road Initiative countries catching up or falling behind? Evidence from a panel quantile regression approach	Qi, S., Peng, H., Zhang, X., Tan, X.	56304640100;56927324400;55604838800;57189663753;	Wuhan University	Economics and Management School	Hubei	Wuhan	30.5928	114.306	2019	Applied Energy					0		National	National Science Foundation China	All		International	All	Empirical	Original research	Economics	Trade	China
1	EN	83	Evaluation and analysis of ecological security in arid areas of Central Asia based on the emergy ecological footprint (EEF) model	Li, J.-X., Chen, Y.-N., Xu, C.-C., Li, Z.	56436067300;55900043700;56001182000;57203642166;	Chinese Academy of Sciences	Xinjiang Institute of Ecology and Geography	Xinjiang	Urumqi	43.8256	87.6168	2019	Journal of Cleaner Production					0		State	Chinese Academy of Sciences	CCAWAC		International	Part	Empirical	Original research	Economics	Trade	China
1	EN	84	Relative importance of climate change and human activities for vegetation changes on China's silk road economic belt over multiple timescales	Qi, X., Jia, J., Liu, H., Lin, Z.	7202430396;57194635576;8695725000;7404229056;	Nanjing Normal University		Jiangsu	Nanjing	32.0603	118.797	2019	Catena					1		National	National Natural Science Foundation China	China		Subnational	Part	Empirical	Original research	Geography	Protection	China
3	EN	85	Sustainable modeling in reverse logistics strategies using fuzzy MCDM: Case of China Pakistan Economic Corridor	Asees Awan, M., Ali, Y.	57207963632;57203208353;	Ghulam Ishaq Khan Institute of Engineering Sciences and Technology		Pakistan	Topi	40.7274	-74.0057	2019	Management of Environmental Quality: An International Journal					0				CPEC		Subnational	Part	Empirical	Original research	Economics	Trade	International
1	EN	86	Understanding and minimizing environmental impacts of the Belt and Road Initiative	Hughes, A.C.	36720911700;	Chinese Academy of Sciences	Xishuangbanna Tropical Botanical Garden	Yunnan	Xishuangbanna	22.0088	100.797	2019	Conservation Biology					0		National	National Natural Science Foundation China	All		International	All	Empirical	Original research	Ecology	Protection	China
3	EN	87	SWOT analysis for the development of photovoltaic solar power in Africa in comparison with China	Lei, Y., Lu, X., Shi, M., Wang, L., Lv, H., Chen, S., Hu, C., Yu, Q., da Silveira, S.D.H.	57209507493;55821605800;57209500573;57209513763;57209497251;57209510218;57209504418;57198511007;57209498309;	Tsinghua University	School of Environment	Beijing	Beijing	39.9042	116.407	2019	Environmental Impact Assessment Review					0				Maritime		International	Part	Theoretical	Original research	Business	Trade	China-International	Germany	UK	Angola
3	EN	88	Evaluating the Environmental Performance and Operational Efficiency of Container Ports: An Application to the Maritime Silk Road	Dong, G., Zhu, J., Li, J., Wang, H., Gajpal, Y.	57208559639;56188755500;56025151700;57209840411;12139973100;	Shanghai Maritime University	School of Economics and Management	Shanghai	Shanghai	31.2304	121.474	2019	International journal of environmental research and public health					0		National	National Natural Science Foundation China	Maritime		International	One	Empirical	Original research	Economics	Trade	China-International	Canada
3	EN	89	Has China's Belt and Road Initiative promoted its green total factor productivity?——Evidence from primary provinces along the route	Liu, Z., Xin, L.	57206278093;57206261772;	Shandong Normal University	School of Business	Shandong	Jinan	36.6512	117.12	2019	Energy Policy					2		Provincial	Shandong Social Science Planning Project	China		Subnational	Part	Empirical	Original research	Economics	Trade	China
1	EN	90	Analysis of forest deforestation and its driving factors in Myanmar from 1988 to 2017	Yang, R., Luo, Y., Yang, K., Hong, L., Zhou, X.	57205419629;55712582900;57205570364;57203859726;7410091284;	Yunnan Normal University	School of Tourism and Geographical Science	Yunnan	Kunming	24.8801	102.833	2019	Sustainability (Switzerland)					0		National	National Natural Science Foundation China	BCIM		International	Part	Empirical	Original research	Geography	Protection	China-International	USA
2	EN	91	Global health efforts and opportunities related to the Belt and Road Initiative	Jia, P., Wang, Y.	55092981100;12792862700;	University of Twente	Department of Earth Observation Science	Netherlands	Enschende	52.2215	6.89366	2019	The Lancet Global Health					0		College		General		International	All	Theoretical	Review	Bioscience	Capacity	China-International	Netherlands
3	EN	92	The nexus between financial development, income level, and environment in Central and Eastern European Countries: a perspective on Belt and Road Initiative	Saud, S., Chen, S., Haseeb, A., Khan, K., Imran, M.	56251906200;57196086557;57203895440;57208283426;57198098059;	Beijing Institute of Technology	School of Management and Economics	Beijing	Beijing	39.9042	116.407	2019	Environmental Science and Pollution Research					1		National	National Natural Science Foundation China	CCAWAC		International	Part	Empirical	Original research	Economics	Trade	China-International	Pakistan
3	EN	93	Driving Factors of Agricultural Virtual Water Trade between China and the Belt and Road Countries	Qian, Y., Tian, X., Geng, Y., Zhong, S., Cui, X., Zhang, X., Moss, D.A., Bleischwitz, R.	57199159507;56547883500;7103277844;57189517646;57194405882;57192505899;57202129021;6603227818;	Shanghai Jiao Tong University	School of Environmental Science and Engineering	Shanghai	Shanghai	31.2304	121.474	2019	Environmental Science and Technology					0		National	National Natural Science Foundation China	All		International	All	Empirical	Original research	Geography	Trade	China-International	Canada	UK
1	EN	94	Multi-scale variability of the tropical Indian Ocean circulation system revealed by recent observations	Huang, K., Wang, D., Wang, W., Xie, Q., Chen, J., Chen, L., Chen, G.	56714354700;8698049300;7501758014;35757014600;55979145900;57191277784;57209441355;	Chinese Academy of Sciences	South China Sea Institute of Oceanology	Guangdong	Guangzhou	23.1291	113.264	2018	Science China Earth Sciences					1		National	National Natural Science Foundation China	Maritime		International	Part	Empirical	Original research	Geography	Protection	China
1	EN	95	Evaluate typhoon disasters in 21st century maritime silk road by super-efficiency DEA	Yu, X., Chen, H., Li, C.	33368399100;57207761951;57205022149;	Nanjing University of Information Science & Technology		Jiangsu	Nanjing	32.0603	118.797	2019	International Journal of Environmental Research and Public Health					0		National	National Natural Science Foundation China	Maritime		Subnational	Part	Empirical	Original research	Geography	Protection	China
3	EN	96	Carbon emission intensity of electricity generation in Belt and Road Initiative countries: a benchmarking analysis	Zhang, X., Zhang, H., Zhao, C., Yuan, J.	14829812400;57200329477;57209087233;10243967200;	North China Electric Power University	School of Economics and Management	Beijing	Beijing	39.9042	116.407	2019	Environmental science and pollution research international					2		National	National Natural Science Foundation China	All		International	All	Empirical	Original research	Economics	Trade	China
3	EN	97	Blue carbon cooperation in the Maritime Silk Road with network game model and simulation	Zhao, C., Xu, X., Gong, Y., Fan, H., Chen, H.	55476836500;57209271204;57191418413;56085694700;57209270991;	Dalian Maritime University	College of Shipping Economics and Management	Liaoning	Dalian	38.914	121.615	2019	Sustainability (Switzerland)					0		National	National Natural Science Foundation China	Maritime		International	One	Empirical	Original research	Economics	Trade	China-International	UK
1	EN	98	The spatial and temporal evolution of coordinated ecological and socioeconomic development in the provinces along the Silk Road Economic Belt in China	Yang, Y., Hu, N.	57192546741;57207314315;	Xi’an University of Technology	School of Economics and Management	Shaanxi	Xi'an	34.3416	108.94	2019	Sustainable Cities and Society					1		National	National Social Science Foundation	China		Subnational	Part	Empirical	Original research	Economics	Protection	China
3	EN	99	A sustainable transport competitiveness analysis of the China Railway Express in the context of the belt and road initiative	Li, S., Lang, M., Yu, X., Zhang, M., Jiang, M., Tsai, S., Wang, C.-K., Bian, F.	57202992522;7202006319;57202987841;57209269754;57209271174;55910203400;56486488600;57208514513;	Beijing Jiaotong University	School of Traffic and Transportation	Beijing	Beijing	39.9042	116.407	2019	Sustainability (Switzerland)					0		National	National Key R&D Program	Eurasia		International	One	Empirical	Original research	Economics	Trade	China
2	EN	100	A Suspicious opportunity: A huge belt and road initiative (BRI) of the PRC	Saputro, C.R.A., Hara, A.E., Trihartono, A.	57208470614;57201111648;57189985526;	University of Jember	International Relations	Indonesia	Jember	-8.18449	113.668	2019	IOP Conference Series: Earth and Environmental Science					0				All		International	All	Theoretical	Review	Geography	Protection	International
3	EN	101	Dynamic analysis of spatial convergence of green total factor productivity in China’s primary provinces along its Belt and Road Initiative	Liu, Z., Xin, L.	57206278093;57206261772;	Shandong Normal University	Business School	Shandong	Jinan	36.6512	117.12	2019	Chinese Journal of Population Resources and Environment					0		Provincial	Social Science Planning project Shandong	China		Subnational	Part	Empirical	Original research	Economics	Trade	China
1	EN	102	Analysis of the spatial-temporal differences and fairness of the regional energy ecological footprint of the Silk Road Economic Belt (China Section)	Yang, Y., Fan, M.	57192546741;57205566432;	Xi’an University of Technology	School of Economics and Management	Shaanxi	Xi'an	34.3416	108.94	2019	Journal of Cleaner Production					1		National	National Social Science Foundation	China		Subnational	Part	Empirical	Original research	Economics	Trade	China
1	EN	103	Geotourism, geoconservation, and geodiversity along the belt and road: A case study of Dunhuang UNESCO Global Geopark in China	Wang, Y., Wu, F., Li, X., Chen, L.	56295355800;7403465457;57194043617;56802996600;	Hebei University of Economics and Business		Hebei	Shijiazhuang	38.0428	114.515	2019	Proceedings of the Geologists' Association					0		Provincial	Hebei youth Fund	China		Subnational	Part	Theoretical	Framework	Ecology	Protection	China
3	EN	104	Where should China's thermal power industry prioritize its B&amp;R investment? A study based on an environmental site selection analysis	Yao, R., Bai, H., Xu, H.	57205654580;55046795100;55493791800;	Nankai University		Tianjin	Tianjin	39.3434	117.362	2019	Journal of Cleaner Production					1		State	MOE	China		Subnational	Part	Empirical	Original research	Economics	Trade	China
3	EN	105	Determinants of carbon emissions in ‘Belt and Road initiative’ countries: A production technology perspective	Fan, J.-L., Da, Y.-B., Wan, S.-L., Zhang, M., Cao, Z., Wang, Y., Zhang, X.	47960954300;55890456400;57205629269;57194391560;57203532444;57206999277;55206349200;	China University of Mining & Technology		Beijing	Beijing	39.9042	116.407	2019	Applied Energy					4		National	National Natural Science Foundation China	China		Subnational	Part	Empirical	Original research	Economics	Trade	China
3	EN	106	Evaluation and influencing factors of sustainable development capability of agriculture in countries along the Belt and Road route	Li, M., Wang, J., Chen, Y.	57208188754;57208191681;57208191615;	Fuzhou University		Fujian	Fuzhou	26.0745	119.296	2019	Sustainability (Switzerland)					0		National	National Social Science Foundation	All		International	All	Empirical	Original research	Geography	Trade	China
1	EN	107	Relationship between urbanisation and pollutant emissions in transboundary river basins under the strategy of the Belt and Road Initiative	Yu, S., Lu, H.	55616943300;25937323000;	North China Electric Power University	School of Renewable Energy	Beijing	Beijing	39.9042	116.407	2018	Chemosphere					6		National	National Key R&D Program	CMRC		International	Part	Empirical	Original research	Geography	Trade	China
1	EN	108	Water security assessment of China's One Belt and One Road Region	Zhang, Z., He, W., An, M., Degefu, D.M., Yuan, L., Shen, J., Liao, Z., Wu, X.	57191998402;55510731100;56597587200;55928556200;56597314200;23478906900;24335734500;57194656846;	Hohai University		Jiangsu	Nanjing	32.0603	118.797	2019	Water (Switzerland)					0		National	National Natural Science Foundation China	China		Subnational	Part	Empirical	Original research	Economics	Protection	China-International	Canada
3	EN	109	Order timing and tax planning when selling to a rival in a low-tax emerging market	Niu, B., Xu, J., Lee, C.K.M., Chen, L.	55628335500;57205689662;24468281700;57194135996;	South China University of Technology		Guangdong	Guangzhou	23.1291	113.264	2019	Transportation Research Part E: Logistics and Transportation Review					0		National	National Science Foundation	All		International	All	Empirical	Original research	Business	Trade	China
3	EN	110	Environmental risks and opportunities for countries along the Belt and Road: Location choice of China's investment	Huang, Y.	55872301000;	Tianjin University of Finance and Economics		Tianjin	Tianjin	39.3434	117.362	2019	Journal of Cleaner Production					0		Provincial	Tianjin Office	All		International	All	Empirical	Original research	Economics	Capacity	China
1	EN	111	Risks of Biological Invasion on the Belt and Road	Liu, X., Blackburn, T.M., Song, T., Li, X., Huang, C., Li, Y.	36171910000;7102086774;57205602054;55992281700;57205599906;55719160400;	Chinese Academy of Sciences	Institute of Zoology	Beijing	Beijing	39.9042	116.407	2019	Current Biology					1		National	National Science Foundation	All		International	All	Empirical	Original research	Ecology	Protection	China-International	UK
3	EN	112	Risk assessment of China’s Belt and Road Initiative’s sustainable investing: a data envelopment analysis approach	Xu, Q., Chung, W.	57204718478;26642899500;	Renmin University of China		Beijing	Beijing	39.9042	116.407	2018	Economic and Political Studies					1				All		International	All	Empirical	Original research	Economics	Finance	China
3	EN	113	Impact of financial development and economic growth on environmental quality: an empirical analysis from Belt and Road Initiative (BRI) countries	Saud, S., Chen, S., Danish, Haseeb, A.	56251906200;57196086557;57194182052;57203895440;	Beijing Institute of Technology		Beijing	Beijing	39.9042	116.407	2019	Environmental Science and Pollution Research					10		National	National Natural Science Foundation	All		International	All	Empirical	Original research	Economics	Finance	China
2	EN	114	A stakeholder perspective of port city sustainable development	Lam, J.S.L., Yap, W.Y.	8899065900;7005861890;	Nanyang Technological University		Singapore	Singapore	1.35208	103.82	2019	Sustainability (Switzerland)					0				Maritime		International	One	Empirical	Original research	Economics	Capacity	International
3	EN	115	Silk Road Economic Belt strategy and industrial total-factor productivity: Evidence from Chinese industries	Feng, J., Zhao, L., Jia, H., Shao, S.	57209909053;55493685300;57200854371;57204137099;	Ocean University of China		Shandong	Qingdao	36.0671	120.383	2019	Management of Environmental Quality: An International Journal					1		National	National Natural Science Foundation	China		Subnational	Part	Empirical	Original research	Economics	Trade	China
2	EN	116	New geographies of development: grounding China’s global integration	Klinger, J.M., Muldavin, J.S.S.	56710981000;6701858540;	Boston University		USA	Boston	42.3601	-71.0589	2019	Territory, Politics, Governance					0		Foreign	Boston University	General		International	All	Theoretical	Original research	Geography	Principles	International
1	EN	117	Quantitative assessment model of ecological vulnerability of the Silk Road Economic Belt, China, utilizing remote sensing based on the partition–integration concept	Guo, B., Fan, Y., Yang, F., Jiang, L., Yang, W., Chen, S., Gong, R., Liang, T.	55343659000;57193950162;57208853093;55343909400;57208835966;57208839915;57210105582;57202902797;	Shandong University of Technology		Shandong	Zibo	45.5028	-73.5688	2019	Geomatics, Natural Hazards and Risk					0		National	National Natural Science Foundation	China		Subnational	Part	Empirical	Original research	Ecology	Protection	China
1	EN	118	Vegetation degradation and its driving factors in the farming-pastoral ecotone over the countries along belt and road initiative	Liu, Q., Wang, X., Zhang, Y., Zhang, H., Li, L.	57204105711;55737033600;35212759200;57199856933;56468721500;	Chinese Academy of Sciences		Beijing	Beijing	39.9042	116.407	2019	Sustainability (Switzerland)					0		State	Chinese Academy of Sciences	CCAWAC		International	Part	Empirical	Original research	Ecology	Protection	China
3	EN	119	Research on low-carbon development ecological efficiency and its spatial correlation for countries along the “One Belt and Road”	Zhang, J., Lei, Y.	57208154791;23389590700;	China University of Geosciences		Beijing	Beijing	39.9042	116.407	2019	Ekoloji					0		National	National Sci-tech	All		International	All	Empirical	Original research	Economics	Trade	China
3	EN	120	Environmental efficiency evaluation and convergence analysis of provinces along “the belt and road” based on SBM-undesirable model	Guo, S., Qian, Y., Nie, R., Shi, H.	57208308189;57208146829;57208145014;57208153512;	Southwest University of Science and Technology		Sichuan	Mianyang	31.4675	104.679	2019	Ekoloji					0		National	National Social Science Foundation	China		Subnational	Part	Empirical	Original research	Economics	Trade	China
2	EN	121	Transport geography and geopolitics: Visions, rules and militarism in China's Belt and Road Initiative and beyond	Lin, W.	55857765700;	National University of Singapore		Singapore	Singapore	1.35208	103.82	2019	Journal of Transport Geography					0		Foreign	NUS	General		International	All	Theoretical	Original research	Geography	Principles	International
2	EN	122	The polar silk road: China’s new frontier of international cooperation	Tillman, H., Jian, Y., Nielsson, E.T.	57205337439;57205336931;57205344357;			UK	London	51.5074	-0.127758	2018	China Quarterly of International Strategic Studies					0				General		International	One	Theoretical	Review	Policy	Policy	China
3	EN	123	Regional sustainable development: The relationship between natural capital utilization and economic development	Hou, X., Liu, J., Zhang, D.	57200762135;57194642111;57030813900;	Northwest A&F University		Shaanxi	Yangling	34.2721	108.085	2019	Sustainable Development					2		National	National Natural Science Foundation	All		International	All	Empirical	Original research	Economics	Trade	China
3	EN	124	An empirical evaluation of financial development-carbon footprint nexus in One Belt and Road region	Hafeez, M., Yuan, C., Shahzad, K., Aziz, B., Iqbal, K., Raza, S.	57088103800;7402268876;57200124275;57201704209;57205360681;57202258796;	Beijing University of Posts and Telecom		Beijing	Beijing	39.9042	116.407	2019	Environmental Science and Pollution Research					1		College	BUPT	All		International	All	Empirical	Original research	Economics	Capacity	China-International	Pakistan
2	EN	125	Environment, development, and security politics in the production of Belt and Road spaces	Klinger, J.M.	56710981000;	Boston University		USA	Boston	42.3601	-71.0589	2019	Territory, Politics, Governance					0				CCAWAC		International	One	Theoretical	Original research	Geography	Principles	International
1	EN	126	Spatial and temporal variations in grassland production from 2006 to 2015 in Mongolia along the China-Mongolia Railway	Li, G., Wang, J., Wang, Y., Wei, H., Ochir, A., Davaasuren, D., Chonokhuu, S., Nasanbat, E.	57203554213;50662129400;57193352340;57204393451;57193390284;56480683700;57204172016;57188878458;	Chinese Academy of Sciences		Beijing	Beijing	39.9042	116.407	2019	Sustainability (Switzerland)					0		State	Chinese Academy of Sciences	CMRC		International	One	Empirical	Original research	Ecology	Protection	China-International	Mongolia
1	EN	127	Variation in runoff series regimes and the impacts of human activities in the upper yellow river basin	Chen, Y., Qian, H.	57206788858;55701286800;	Chang’an University		Shaanxi	Xi'an	34.3416	108.94	2019	Polish Journal of Environmental Studies					0		College	College	China		Subnational	Part	Empirical	Original research	Geography	Protection	China
3	EN	128	The effect of intellectual property rights protection in Host Economies on the sustainable development of China's outward foreign direct investment-evidence from a cross-country sample	Fang, H., Peng, B., Wang, X., Fang, S.	35239462600;56605266800;57196445992;57192204981;	Beihang University		Beijing	Beijing	39.9042	116.407	2019	Sustainability (Switzerland)					0		National	National Natural Science Foundation	All		International	All	Empirical	Original research	Economics	Law	China
1	EN	129	Interannual variations and trends in remotely sensed PM <inf>2.5</inf> along the Maritime Silk Road from 2000 to 2014	Lu, L., Feng, S., Zhou, C., Zhang, K.	24279885600;57206664936;34882331900;57206657582;	Chinese Academy of Sciences		Beijing	Beijing	39.9042	116.407	2018	5th International Workshop on Earth Observation and Remote Sensing Applications, EORSA 2018 - Proceedings					0		National	National Natural Science Foundation	Maritime		International	One	Empirical	Original research	Geography	Protection	China
3	EN	130	Nexus between industrial growth, energy consumption and environmental deterioration: OBOR Challenges and prospects to China	Rauf, A., Liu, X., Amin, W., Rehman, O.U., Sarfraz, M.	57203280130;55993583800;57203277997;55905439600;57197751650;	Southeast University		Jiangsu	Nanjing	32.0603	118.797	2018	5th International Conference on Industrial Economics System and Industrial Security Engineering, IEIS 2018 - Proceeding					1				All		International	All	Empirical	Original research	Economics	Trade	China-International	Pakistan
3	EN	131	Spatial Differentiation of Carbon Emission Efficiency of "silk Road Economic Belt" based on Environmental Regulation	Ding, X., He, J., Yu, X.	57205342081;57205342473;57205338718;	Hohai University		Jiangsu	Nanjing	32.0603	118.797	2018	IOP Conference Series: Earth and Environmental Science					1		National	National postdoc	China		Subnational	Part	Empirical	Original research	Economics	Trade	China
2	EN	132	Research on Enterprise Environmental Accounting Information Disclosure from the Perspective of Environmental Protection - Taking Sinopec as an Example	Zhang, L.	57207966324;	Shanghai University		Shanghai	Shanghai	31.2304	121.474	2018	IOP Conference Series: Materials Science and Engineering					0				China		Subnational	Part	Theoretical	Review	Finance	Policy	China
1	EN	133	Research on Basic Support Capacity of Resources Environment in China's Silk Road Economic Belt Based on GIS	Wu, Y., Wang, D.	14829886200;56156889800;	Yunnan Normal University		Yunnan	Kunming	24.8801	102.833	2018	International Conference on Geoinformatics					0		National	National Natural Science Foundation	China		Subnational	Part	Empirical	Original research	Geography	Capacity	China
2	EN	134	China's raw materials diplomacy and governance cycle: Toward sustainable mining and resource extraction?	Biedermann, R.	36914804200;	Tamkang University		Taiwan	Taipei	25.033	121.565	2018	Issues and Studies					0				General		International	All	Theoretical	Review	Policy	Principles	China
1	EN	135	Roads and landslides in Nepal: How development affects environmental risk	McAdoo, B.G., Quak, M., Gnyawali, K.R., Adhikari, B.R., Devkota, S., Lal Rajbhandari, P., Sudmeier-Rieux, K.	6603219428;55899162500;57203318871;36605801800;26634972000;57204900331;39962322600;	Yale-NUS College		Singapore	Singapore	1.35208	103.82	2018	Natural Hazards and Earth System Sciences					1				BCIM		International	Part	Theoretical	Review	Geology	Protection	International-International
2	EN	136	Environmental governance in China: Interactions between the state and “nonstate actors”	Guttman, D., Young, O., Jing, Y., Bramble, B., Bu, M., Chen, C., Furst, K., Hu, T., Li, Y., Logan, K., Liu, L., Price, L., Spencer, M., Suh, S., Sun, X., Tan, B., Wang, H., Wang, X., Zhang, J., Zhang, X., Zeidan, R.	36958075600;56527974400;24280661200;6507964593;24066562200;57202087826;57185434700;57199359185;57203828373;57194850866;56093126900;57206034862;57206424647;7201479719;57202093733;57202093273;57202090204;57206604225;57202095209;57207320081;23983890700;	NYU Shanghai		Shanghai	Shanghai	31.2304	121.474	2018	Journal of Environmental Management					3				General		International	All	Theoretical	Original research	Policy	Policy	China-International
1	EN	137	Biodiversity conservation should be a core value of China's Belt and Road Initiative	Lechner, A.M., Chan, F.K.S., Campos-Arceiz, A.	24492301400;55522867100;23491348000;	UNMC		Malaysia	Kuala Lumpur	3.139	101.687	2018	Nature Ecology and Evolution					11				All		International	All	Theoretical	Commentary	Ecology	Policy	China-International	Malaysia
2	EN	138	Social impact assessment of investment activities in the China–Pakistan economic corridor	Zhang, R., Shi, G., Wang, Y., Zhao, S., Ahmad, S., Zhang, X., Deng, Q.	56438285800;36871801800;57201779723;57201777567;57209916566;57201781836;57195974658;	Hohai University		Jiangsu	Nanjing	32.0603	118.797	2018	Impact Assessment and Project Appraisal					0		National	National Social Science Foundation	CPEC		International	One	Empirical	Original research	Economics	Capacity	China-International	Australia
1	EN	139	A new self-adaptive approach for producing clear-sky VIIRS composites at continental scale for the studies of belt and road initiative	Bian, J., Li, A., Lei, G.	43561035200;14519510100;43561518700;	Chinese Academy of Sciences	Institute of Mountain Hazards and Environment	Sichuan	Chengdu	30.5728	104.067	2018	International Geoscience and Remote Sensing Symposium (IGARSS)					0		National	National Natural Science Foundation	All		International	All	Empirical	Original research	Geography	Protection	China
2	EN	140	Study on the international protection mechanism of environmental justice under the "one Belt, One Road" initiative - - Based on the perspective of law and economics	Xu, H.	57204604444;	Shanghai University of Political Science and Law		Shanghai	Shanghai	31.2304	121.474	2018	IOP Conference Series: Earth and Environmental Science					0		College	College	General		International	All	Theoretical	Review	Law	Law	China
1	EN	141	Agricultural development status and key cooperation directions between China and countries along "the Belt and Road"	Li, F., Liu, Q., Dong, S., Cheng, H.	57206890231;57207265921;8241976600;57199118672;	Chinese Academy of Sciences		Beijing	Beijing	39.9042	116.407	2018	IOP Conference Series: Earth and Environmental Science					0		National	National Natural Science Foundation	CCAWAC		International	One	Empirical	Review	Geography	Capacity	China
2	EN	142	China strategic initiative "one Belt, One Road" (OBOR) as tool for development and algorithm for effect on Central Asia countries	Krasnoyarova, B.A., Krotov, A.V.	36175678500;57204641299;	Institute for Water and Environmental Problems		Russia	Barnaul	53.3548	83.7698	2018	IOP Conference Series: Earth and Environmental Science					0				CCAWAC		International	One	Empirical	Review	Economics	Policy	International
2	EN	143	The "silk Road of China" and economic priorities of the Pacific Russia	Baklanov, P.Y., Bocharnikov, V.N., Egidarev, E.G.	57210167070;24330576700;57016866100;	Russian Academy of Sciences	Pacific Geographical Institute	Russia	Vladivostok	43.1198	131.887	2018	IOP Conference Series: Earth and Environmental Science					0				Eurasia		International	Part	Theoretical	Review	Ecology	Policy	International
2	EN	144	The silk road economic belt: balance of interests	Silin, Y., Kapustina, L., Trevisan, I., Drevalev, A.	57199323491;56288301700;57202075126;57190414539;	Ural State University of Economics		Russia	Yekaterinburg	56.8389	60.6057	2018	Economic and Political Studies					0				General		International	All	Theoretical	Review	Policy	Policy	International-International
